# Supplementary material for: Bis(μ3-pyrimidine-4-carboxyl­ato)bis­(μ2-pyrimidine-4-carboxyl­ato)tetra­kis­(aqua­lithium)
Source: Acta Crystallogr Sect E Struct Rep Online. 2012 Jul 14;68(Pt 8):m1065–6. doi: 10.1107/S160053681203142X (PMC3414128; doi:10.1107/S160053681203142X)
Supplement: Supplementary file 1 [file e-68-m1065-sup1.cif]

##############################################################################
#                                                                            #
# This CIF contains the data in a paper accepted for publication in          #
# Acta Crystallographica Section E. It conforms to the requirements of       #
# Notes for Authors for Acta Crystallographica Section E, and has been       #
# peer reviewed under the auspices of the IUCr Commission on Journals.       #
#                                                                            #
# Full details of the Crystallographic Information File format               #
# are given in the paper "The Crystallographic Information File (CIF):       #
# a New Standard Archive File for Crystallography" by S. R. Hall, F. H.      #
# Allen and I. D. Brown [Acta Cryst. (1991), A47, 655-685].                  #
#                                                                            #
# The current version of the core CIF dictionary is obtainable from          #
# ftp://ftp.iucr.org/pub/cif_core.dic.                                       #
#                                                                            #
# Software is freely available for graphical display of the structure(s)     #
# in this CIF. For information consult the CIF software page                 #
# http://www.iucr.org/resources/cif/software.                                #
#                                                                            #
# This file may be used for bona fide research purposes within the           #
# scientific community so long as proper attribution is given to the journal # 
# article from which it was obtained.                                        #
#                                                                            #
##############################################################################
data_I
_audit_creation_method     SHELXL-97
_chemical_name_systematic
;
Bis(\m~3~-pyrimidine-4-carboxylato)bis(\m~2~-pyrimidine-4-
carboxylato)tetrakis(aqualithium)
;
_chemical_name_common     ?
_chemical_formula_moiety     'C20 H20 Li4 N8 O12'
_chemical_formula_sum     'C20 H20 Li4 N8 O12'
_chemical_formula_iupac     '[Li4 (C5 H3 N2 O2)4 (H2 O)4]'
_chemical_formula_weight     592.20
_chemical_melting_point     ?
_symmetry_cell_setting     triclinic
_symmetry_space_group_name_H-M     'P -1'
_symmetry_space_group_name_Hall     ' -P 1'
loop_
    _symmetry_equiv_pos_as_xyz
    'x, y, z'
    '-x, -y, -z'
_cell_length_a     7.2750(15)
_cell_length_b     7.9108(16)
_cell_length_c     12.966(3)
_cell_angle_alpha     77.91(3)
_cell_angle_beta     84.59(3)
_cell_angle_gamma     67.23(3)
_cell_volume     672.7(2)
_cell_formula_units_Z     1
_cell_measurement_reflns_used     25
_cell_measurement_theta_min     6
_cell_measurement_theta_max     15
_cell_measurement_temperature     293(2)
_exptl_crystal_description     plate
_exptl_crystal_colour     colourless
_exptl_crystal_size_max     0.235
_exptl_crystal_size_mid     0.203
_exptl_crystal_size_min     0.084
_exptl_crystal_density_diffrn     1.462
_exptl_crystal_density_meas     ?
_exptl_crystal_density_method     'not measured'
_exptl_crystal_F_000     304
_exptl_absorpt_coefficient_mu     0.119
_exptl_absorpt_correction_type     analytical
_exptl_absorpt_process_details
                               '(<i>CrysAlis RED</i>; Oxford Diffraction, 2008)'
_exptl_absorpt_correction_T_min     0.98146
_exptl_absorpt_correction_T_max     0.99048
_exptl_special_details
;
;
_diffrn_ambient_temperature     293(2)
_diffrn_radiation_type     MoK\a
_diffrn_radiation_wavelength     0.71073
_diffrn_radiation_source     'fine-focus sealed tube'
_diffrn_radiation_monochromator     graphite
_diffrn_measurement_device_type     'Kuma KM-4 four-cricle'
_diffrn_measurement_method     'profile data from \w/2\q scans'
_diffrn_detector_area_resol_mean     ?
_diffrn_reflns_number     4167
_diffrn_reflns_av_R_equivalents     0.0479
_diffrn_reflns_av_sigmaI/netI     0.0387
_diffrn_reflns_theta_min     1.61
_diffrn_reflns_theta_max     30.12
_diffrn_reflns_theta_full     30.12
_diffrn_measured_fraction_theta_max     0.978
_diffrn_measured_fraction_theta_full     0.978
_diffrn_reflns_limit_h_min     0
_diffrn_reflns_limit_h_max     9
_diffrn_reflns_limit_k_min     -10
_diffrn_reflns_limit_k_max     10
_diffrn_reflns_limit_l_min     -18
_diffrn_reflns_limit_l_max     18
_diffrn_standards_number     3
_diffrn_standards_interval_count     200
_diffrn_standards_interval_time     ?
_diffrn_standards_decay_%     2.82
_refine_special_details
;
Refinement of <i>F</i>^2^ against ALL reflections. The weighted <i>R</i>-factor
<i>wR</i> and goodness of fit <i>S</i> are based on <i>F</i>^2^, conventional
<i>R</i>-factors <i>R</i> are based on <i>F</i>, with <i>F</i> set to zero for
negative <i>F</i>^2^. The threshold expression of <i>F</i>^2^ >
\s(<i>F</i>^2^) is used only for calculating <i>R</i>-factors(gt) <i>etc</i>.
and is not relevant to the choice of reflections for refinement.
<i>R</i>-factors based on <i>F</i>^2^ are statistically about twice as large
as those based on <i>F</i>, and <i>R</i>- factors based on ALL data will be
even larger.
;
_reflns_number_total     3874
_reflns_number_gt     2417
_reflns_threshold_expression     I>2\s(I)
_refine_ls_structure_factor_coef     Fsqd
_refine_ls_matrix_type     full
_refine_ls_R_factor_all     0.0920
_refine_ls_R_factor_gt     0.0444
_refine_ls_wR_factor_gt     0.1310
_refine_ls_wR_factor_ref     0.1644
_refine_ls_goodness_of_fit_ref     1.069
_refine_ls_restrained_S_all     1.069
_refine_ls_number_reflns     3874
_refine_ls_number_parameters     216
_refine_ls_number_restraints     0
_refine_ls_hydrogen_treatment     mixed
_refine_ls_weighting_scheme     calc
_refine_ls_weighting_details
         'calc w=1/[\s^2^(Fo^2^)+(0.1119P)^2^+0.0000P] where P=(Fo^2^+2Fc^2^)/3'
_atom_sites_solution_hydrogens     geom
_atom_sites_solution_primary     direct
_atom_sites_solution_secondary     difmap
_refine_ls_shift/su_max     0.000
_refine_ls_shift/su_mean     0.000
_refine_diff_density_max     0.504
_refine_diff_density_min     -0.426
_refine_ls_extinction_method     'SHELXL97 (Sheldrick, 2008)'
_refine_ls_extinction_coef     0.045(10)
_refine_ls_extinction_expression
                                  'Fc^*^=kFc[1+0.001xFc^2^\l^3^/sin(2\q)]^-1/4^'
loop_
    _atom_type_symbol
    _atom_type_description
    _atom_type_scat_dispersion_real
    _atom_type_scat_dispersion_imag
    _atom_type_scat_source
    'C' 'C' 0.0033 0.0016
                         'International Tables Vol C Tables 4.2.6.8 and 6.1.1.4'
    'H' 'H' 0.0000 0.0000
                         'International Tables Vol C Tables 4.2.6.8 and 6.1.1.4'
    'Li' 'Li' -0.0003 0.0001
                         'International Tables Vol C Tables 4.2.6.8 and 6.1.1.4'
    'N' 'N' 0.0061 0.0033
                         'International Tables Vol C Tables 4.2.6.8 and 6.1.1.4'
    'O' 'O' 0.0106 0.0060
                         'International Tables Vol C Tables 4.2.6.8 and 6.1.1.4'
_computing_data_collection     'KM-4 Software (Kuma, 1996)'
_computing_cell_refinement     'KM-4 Software (Kuma, 1996)'
_computing_data_reduction     'DATAPROC (Kuma, 2001)'
_computing_structure_solution     'SHELXS97 (Sheldrick, 2008)'
_computing_structure_refinement     'SHELXL97 (Sheldrick, 2008)'
_computing_molecular_graphics     'SHELXTL (Sheldrick, 2008)'
_computing_publication_material     'SHELXTL (Sheldrick, 2008)'
loop_
    _atom_site_type_symbol
    _atom_site_label
    _atom_site_fract_x
    _atom_site_fract_y
    _atom_site_fract_z
    _atom_site_U_iso_or_equiv
    _atom_site_adp_type
    _atom_site_calc_flag
    _atom_site_refinement_flags
    _atom_site_occupancy
    _atom_site_symmetry_multiplicity
    _atom_site_disorder_assembly
    _atom_site_disorder_group
    O O11 0.88666(17) 0.45353(18) 0.30827(9) 0.0367(3) Uani d . 1 1 . .
    O O22 0.58826(18) 0.34392(18) 0.40929(9) 0.0388(3) Uani d . 1 1 . .
    O O1 0.95392(19) 0.29323(18) 0.55962(10) 0.0375(3) Uani d . 1 1 . .
    O O12 1.12854(18) 0.55986(19) 0.25411(10) 0.0399(3) Uani d . 1 1 . .
    C C14 1.0751(2) 0.3590(2) 0.15808(11) 0.0271(3) Uani d . 1 1 . .
    C C17 1.0257(2) 0.4686(2) 0.24760(11) 0.0271(3) Uani d . 1 1 . .
    N N13 0.9603(2) 0.2639(2) 0.15315(11) 0.0384(3) Uani d . 1 1 . .
    N N11 1.1556(3) 0.1439(3) 0.00732(13) 0.0535(5) Uani d . 1 1 . .
    C C15 1.2310(3) 0.3528(3) 0.08744(12) 0.0363(4) Uani d . 1 1 . .
    H H15 1.3087 0.4217 0.0893 0.044 Uiso calc R 1 1 . .
    C C12 1.0059(3) 0.1634(3) 0.07720(16) 0.0536(5) Uani d . 1 1 . .
    H H12 0.9239 0.0998 0.0724 0.064 Uiso calc R 1 1 . .
    C C16 1.2665(3) 0.2393(3) 0.01366(14) 0.0458(5) Uani d . 1 1 . .
    H H16 1.3732 0.2302 -0.0334 0.055 Uiso calc R 1 1 . .
    Li Li1 0.7612(4) 0.4527(4) 0.4490(2) 0.0339(6) Uani d . 1 1 . .
    Li Li2 0.7150(4) 0.3328(4) 0.2642(2) 0.0371(6) Uani d . 1 1 . .
    N N23 0.6007(2) 0.10648(19) 0.28871(10) 0.0326(3) Uani d . 1 1 . .
    C C27 0.4559(2) 0.27807(19) 0.43070(11) 0.0253(3) Uani d . 1 1 . .
    C C24 0.4582(2) 0.14055(19) 0.36333(11) 0.0249(3) Uani d . 1 1 . .
    C C25 0.3226(2) 0.0542(2) 0.37941(12) 0.0313(3) Uani d . 1 1 . .
    H H25 0.2217 0.0804 0.4303 0.038 Uiso calc R 1 1 . .
    C C22 0.6095(3) -0.0203(3) 0.23334(14) 0.0415(4) Uani d . 1 1 . .
    H H22 0.7098 -0.0463 0.1822 0.050 Uiso calc R 1 1 . .
    O O21 0.32633(17) 0.31149(16) 0.50106(9) 0.0336(3) Uani d . 1 1 . .
    N N21 0.4884(2) -0.1138(2) 0.24405(12) 0.0405(4) Uani d . 1 1 . .
    C C26 0.3446(3) -0.0731(2) 0.31605(14) 0.0383(4) Uani d . 1 1 . .
    H H26 0.2546 -0.1326 0.3244 0.046 Uiso calc R 1 1 . .
    O O2 0.5018(2) 0.55144(19) 0.18214(11) 0.0402(3) Uani d . 1 1 . .
    H H1 0.922(4) 0.340(3) 0.614(2) 0.055(7) Uiso d . 1 1 . .
    H H3 0.378(4) 0.549(4) 0.208(2) 0.068(8) Uiso d . 1 1 . .
    H H2 1.071(5) 0.274(4) 0.531(2) 0.080(9) Uiso d . 1 1 . .
    H H4 0.505(5) 0.649(5) 0.189(3) 0.085(10) Uiso d . 1 1 . .
loop_
    _atom_site_aniso_label
    _atom_site_aniso_U_11
    _atom_site_aniso_U_22
    _atom_site_aniso_U_33
    _atom_site_aniso_U_12
    _atom_site_aniso_U_13
    _atom_site_aniso_U_23
    O11 0.0329(6) 0.0583(7) 0.0359(6) -0.0296(5) 0.0146(4) -0.0274(5)
    O22 0.0413(6) 0.0582(8) 0.0401(6) -0.0374(6) 0.0153(5) -0.0283(5)
    O1 0.0344(6) 0.0499(7) 0.0410(6) -0.0248(5) 0.0082(5) -0.0217(5)
    O12 0.0398(6) 0.0590(7) 0.0429(6) -0.0357(6) 0.0152(5) -0.0297(6)
    C14 0.0279(7) 0.0358(7) 0.0252(6) -0.0174(6) 0.0055(5) -0.0138(5)
    C17 0.0252(6) 0.0375(7) 0.0259(6) -0.0167(6) 0.0040(5) -0.0138(5)
    N13 0.0384(7) 0.0538(8) 0.0413(7) -0.0309(7) 0.0145(6) -0.0278(6)
    N11 0.0659(11) 0.0736(11) 0.0482(9) -0.0461(10) 0.0266(8) -0.0421(8)
    C15 0.0386(8) 0.0528(10) 0.0323(7) -0.0300(7) 0.0132(6) -0.0202(7)
    C12 0.0612(12) 0.0773(13) 0.0555(11) -0.0511(11) 0.0262(9) -0.0457(10)
    C16 0.0511(10) 0.0667(12) 0.0372(8) -0.0364(10) 0.0230(8) -0.0293(8)
    Li1 0.0348(13) 0.0468(15) 0.0335(13) -0.0252(12) 0.0086(10) -0.0205(11)
    Li2 0.0364(14) 0.0545(16) 0.0374(13) -0.0302(13) 0.0131(11) -0.0254(12)
    N23 0.0345(7) 0.0371(7) 0.0376(7) -0.0215(5) 0.0107(5) -0.0206(5)
    C27 0.0252(6) 0.0305(7) 0.0256(6) -0.0141(5) 0.0016(5) -0.0107(5)
    C24 0.0258(7) 0.0260(6) 0.0278(6) -0.0132(5) 0.0013(5) -0.0094(5)
    C25 0.0307(7) 0.0335(7) 0.0376(8) -0.0196(6) 0.0069(6) -0.0119(6)
    C22 0.0487(10) 0.0469(9) 0.0451(9) -0.0298(8) 0.0187(8) -0.0286(8)
    O21 0.0311(6) 0.0429(6) 0.0360(6) -0.0193(5) 0.0110(4) -0.0213(5)
    N21 0.0517(9) 0.0387(8) 0.0460(8) -0.0280(7) 0.0072(7) -0.0212(6)
    C26 0.0469(9) 0.0379(8) 0.0448(9) -0.0297(7) 0.0034(7) -0.0142(7)
    O2 0.0412(7) 0.0468(7) 0.0485(7) -0.0290(6) 0.0118(5) -0.0239(5)
_geom_special_details
;
All e.s.d.'s (except the e.s.d. in the dihedral angle between two l.s. planes)
are estimated using the full covariance matrix. The cell e.s.d.'s are taken
into account individually in the estimation of e.s.d.'s in distances, angles
and torsion angles; correlations between e.s.d.'s in cell parameters are only
used when they are defined by crystal symmetry. An approximate (isotropic)
treatment of cell e.s.d.'s is used for estimating e.s.d.'s involving l.s.
planes.
;
loop_
    _geom_bond_atom_site_label_1
    _geom_bond_atom_site_label_2
    _geom_bond_site_symmetry_2
    _geom_bond_distance
    _geom_bond_publ_flag
    O11 C17 . 1.2491(18) ?
    Li1 O11 . 1.961(3) y
    Li1 O22 . 1.932(3) y
    Li1 O21 2_666 1.953(3) y
    Li1 O1 . 1.967(3) y
    Li2 O11 . 2.021(3) y
    Li2 O22 . 2.020(3) y
    Li2 N13 . 2.155(3) y
    Li2 O2 . 1.998(4) y
    Li2 N23 . 2.205(3) y
    O22 C27 . 1.2463(17) ?
    O1 H1 . 0.83(3) ?
    O1 H2 . 0.87(3) ?
    O12 C17 . 1.2425(18) ?
    C14 N13 . 1.3354(18) ?
    C14 C15 . 1.381(2) ?
    C14 C17 . 1.5263(19) ?
    N13 C12 . 1.332(2) ?
    N11 C16 . 1.318(2) ?
    N11 C12 . 1.332(2) ?
    C15 C16 . 1.386(2) ?
    C15 H15 . 0.9300 ?
    C12 H12 . 0.9300 ?
    C16 H16 . 0.9300 ?
    N23 C22 . 1.3299(19) ?
    N23 C24 . 1.3370(18) ?
    C27 O21 . 1.2395(17) ?
    C27 C24 . 1.5257(18) ?
    C24 C25 . 1.3803(19) ?
    C25 C26 . 1.383(2) ?
    C25 H25 . 0.9300 ?
    C22 N21 . 1.335(2) ?
    C22 H22 . 0.9300 ?
    O21 Li1 2_666 1.953(3) ?
    N21 C26 . 1.323(2) ?
    C26 H26 . 0.9300 ?
    O2 H3 . 0.93(3) ?
    O2 H4 . 0.81(4) ?
loop_
    _geom_angle_atom_site_label_1
    _geom_angle_atom_site_label_2
    _geom_angle_atom_site_label_3
    _geom_angle_site_symmetry_1
    _geom_angle_site_symmetry_3
    _geom_angle
    _geom_angle_publ_flag
    C17 O11 Li1 . . 149.71(13) ?
    C17 O11 Li2 . . 117.79(12) ?
    Li1 O11 Li2 . . 91.26(11) ?
    C27 O22 Li1 . . 151.27(13) ?
    C27 O22 Li2 . . 116.48(12) ?
    Li1 O22 Li2 . . 92.15(11) ?
    Li1 O1 H1 . . 108.4(17) ?
    Li1 O1 H2 . . 106(2) ?
    H1 O1 H2 . . 121(3) ?
    N13 C14 C15 . . 121.20(13) ?
    N13 C14 C17 . . 115.74(12) ?
    C15 C14 C17 . . 123.04(13) ?
    O12 C17 O11 . . 126.77(13) ?
    O12 C17 C14 . . 117.50(12) ?
    O11 C17 C14 . . 115.71(13) ?
    C12 N13 C14 . . 116.22(14) ?
    C12 N13 Li2 . . 133.18(14) ?
    C14 N13 Li2 . . 110.24(12) ?
    C16 N11 C12 . . 115.34(15) ?
    C14 C15 C16 . . 117.12(15) ?
    C14 C15 H15 . . 121.4 ?
    C16 C15 H15 . . 121.4 ?
    N11 C12 N13 . . 127.28(16) ?
    N11 C12 H12 . . 116.4 ?
    N13 C12 H12 . . 116.4 ?
    N11 C16 C15 . . 122.80(15) ?
    N11 C16 H16 . . 118.6 ?
    C15 C16 H16 . . 118.6 ?
    O22 Li1 O21 . 2_666 125.60(16) ?
    O22 Li1 O11 . . 90.34(12) ?
    O21 Li1 O11 2_666 . 115.37(15) ?
    O22 Li1 O1 . . 115.40(15) ?
    O21 Li1 O1 2_666 . 99.05(12) ?
    O11 Li1 O1 . . 111.64(15) ?
    O2 Li2 O22 . . 98.68(14) ?
    O2 Li2 O11 . . 102.08(15) ?
    O22 Li2 O11 . . 86.21(11) ?
    O2 Li2 N13 . . 103.79(15) ?
    O22 Li2 N13 . . 155.06(18) ?
    O11 Li2 N13 . . 78.69(10) ?
    O2 Li2 N23 . . 104.14(13) ?
    O22 Li2 N23 . . 77.76(10) ?
    O11 Li2 N23 . . 150.98(18) ?
    N13 Li2 N23 . . 106.61(13) ?
    C22 N23 C24 . . 116.37(13) ?
    C22 N23 Li2 . . 134.44(13) ?
    C24 N23 Li2 . . 107.11(11) ?
    O21 C27 O22 . . 126.68(13) ?
    O21 C27 C24 . . 117.70(12) ?
    O22 C27 C24 . . 115.61(12) ?
    N23 C24 C25 . . 121.87(13) ?
    N23 C24 C27 . . 116.20(12) ?
    C25 C24 C27 . . 121.93(13) ?
    C24 C25 C26 . . 116.60(14) ?
    C24 C25 H25 . . 121.7 ?
    C26 C25 H25 . . 121.7 ?
    N23 C22 N21 . . 126.36(15) ?
    N23 C22 H22 . . 116.8 ?
    N21 C22 H22 . . 116.8 ?
    C27 O21 Li1 . 2_666 120.24(12) ?
    C26 N21 C22 . . 116.08(13) ?
    N21 C26 C25 . . 122.67(14) ?
    N21 C26 H26 . . 118.7 ?
    C25 C26 H26 . . 118.7 ?
    Li2 O2 H3 . . 108.4(17) ?
    Li2 O2 H4 . . 112(2) ?
    H3 O2 H4 . . 108(3) ?
loop_
    _geom_hbond_atom_site_label_D
    _geom_hbond_atom_site_label_H
    _geom_hbond_atom_site_label_A
    _geom_hbond_site_symmetry_A
    _geom_hbond_distance_DH
    _geom_hbond_distance_HA
    _geom_hbond_distance_DA
    _geom_hbond_angle_DHA
    O1 H1 O12 2_766 0.83(3) 1.98(3) 2.8120(18) 175(2)
    O2 H3 O12 1_455 0.93(3) 1.84(3) 2.7671(18) 177(3)
    O1 H2 O21 1_655 0.87(3) 1.98(3) 2.7941(18) 155(3)
    O2 H4 N21 1_565 0.81(4) 2.10(4) 2.8881(19) 166(3)
data_global
_journal_date_recd_electronic     2012-06-28
_journal_date_accepted     2012-07-10
_journal_name_full     'Acta Crystallographica, Section E'
_journal_year     2012
_journal_volume     68
_journal_issue      8
_journal_page_first     m1065
_journal_page_last     m1066
_journal_paper_category     QM
_journal_paper_doi     10.1107/S160053681203142X
_journal_coeditor_code     KP2430
_publ_contact_author_name     'Janusz Leciejewicz'
_publ_contact_author_address
;
Institute of Nuclear of Chemistry & Technology
ul. Dorodna 16
03--195 Warszawa
Poland
;
_publ_contact_author_email     'j.leciejewicz@ichtj.waw.pl'
_publ_contact_author_fax
;
48 22 811 1917
;
_publ_contact_author_phone
;
48 22 504 1223
;
_publ_section_title
;\
Bis(\m~3~-pyrimidine-4-carboxylato)bis(\m~2~-pyrimidine-4-carboxylato)\
tetrakis(aqualithium)
;
loop_
    _publ_author_name
    _publ_author_address
    'Wojciech Starosta'
;
Institute of Nuclear Chemistry and Technology
ul. Dorodna 16
03-195 Warszawa
Poland
;
    'Janusz Leciejewicz'
;
Institute of Nuclear Chemistry and Technology
ul. Dorodna 16
03-195 Warszawa
Poland
;
