# Supplementary material for: Bis(μ3-pyrimidine-4-carboxyl­ato)bis­(μ2-pyrimidine-4-carboxyl­ato)tetra­kis­(aqua­lithium)
Source: Acta Crystallogr Sect E Struct Rep Online. 2012 Jul 14;68(Pt 8):m1065–6. doi: 10.1107/S160053681203142X (PMC3414128; doi:10.1107/S160053681203142X)
Supplement: Supplementary file 2 [file e-68-m1065-Isup2.hkl]

# 
# h,k,l, Fc-squared, Fo-squared, sigma(Fo-squared) and status flag 
# 
data_I
_shelx_title ' LiPMC11 in P-1' 
_shelx_refln_list_code          4 
_shelx_F_calc_maximum      163.17 
_exptl_crystal_F_000       304.00 
_reflns_d_resolution_high  0.7082 
 
loop_ 
 _symmetry_equiv_pos_as_xyz 
 'x, y, z' 
 '-x, -y, -z' 
 
_cell_length_a     7.2750 
_cell_length_b     7.9108 
_cell_length_c    12.9664 
_cell_angle_alpha  77.908 
_cell_angle_beta   84.590 
_cell_angle_gamma  67.232 
 
_shelx_F_squared_multiplier     1.000 
 
loop_ 
 _refln_index_h 
 _refln_index_k 
 _refln_index_l 
 _refln_F_squared_calc 
 _refln_F_squared_meas 
 _refln_F_squared_sigma 
 _refln_observed_status 
   1   0   0      142.65      142.02      1.66 o 
   2   0   0     1988.02     2103.75     23.16 o 
   3   0   0       82.43       70.12      2.27 o 
   4   0   0       10.24       13.32      0.55 o 
   5   0   0       67.24       64.77      2.68 o 
   6   0   0        1.67        2.03      0.73 o 
   7   0   0        0.01        1.40      2.61 o 
   8   0   0        0.89        0.00      3.17 o 
   9   0   0        1.98       -0.16      3.79 o 
  -9   1   0        0.20        2.85      3.87 o 
  -8   1   0       60.17       57.30      2.12 o 
  -7   1   0       13.73       14.13      0.97 o 
  -6   1   0       10.65       11.46      0.81 o 
  -5   1   0       34.07       39.28      1.94 o 
  -4   1   0       51.06       54.40      2.51 o 
  -3   1   0       37.57       53.44      1.88 o 
  -2   1   0      284.02      276.58      3.37 o 
  -1   1   0      577.13      858.48      4.54 o 
   0   1   0      484.95      539.51      1.99 o 
   1   1   0     4285.84     4168.85     25.83 o 
   2   1   0       24.72       24.32      1.11 o 
   3   1   0     1743.59     2325.24     10.22 o 
   4   1   0        0.08        2.76      1.57 o 
   5   1   0      195.25      189.84      4.30 o 
   6   1   0      207.50      207.97      5.05 o 
   7   1   0       21.74       22.55      0.96 o 
   8   1   0       19.95       18.28      1.02 o 
   9   1   0        2.25        0.49      3.78 o 
  -8   2   0       30.34       31.68      1.33 o 
  -7   2   0        0.16        1.99      2.85 o 
  -6   2   0        4.55        0.57      2.88 o 
  -5   2   0        4.96        4.23      2.51 o 
  -4   2   0      165.96      167.26      4.45 o 
  -3   2   0       16.90       13.83      0.55 o 
  -2   2   0      124.07      131.35      2.88 o 
  -1   2   0       10.57       11.52      0.46 o 
   0   2   0        0.03       -0.58      1.63 o 
   1   2   0      514.48      542.24      3.91 o 
   2   2   0      748.31      771.26      5.10 o 
   3   2   0     1075.16     1158.96      7.42 o 
   4   2   0       93.41       93.53      2.71 o 
   5   2   0       30.54       33.63      1.06 o 
   6   2   0      187.19      167.33      4.88 o 
   7   2   0        0.83        2.02      2.73 o 
   8   2   0       12.23       13.34      0.99 o 
   9   2   0        0.21        2.49      3.15 o 
  -8   3   0        3.56        1.97      4.15 o 
  -7   3   0        2.44        0.43      3.15 o 
  -6   3   0        3.41        3.09      0.88 o 
  -5   3   0       16.71       16.19      0.87 o 
  -4   3   0        4.45        4.93      0.67 o 
  -3   3   0      177.26      182.41      4.15 o 
  -2   3   0        9.43       10.25      0.52 o 
  -1   3   0      436.63      424.09      4.89 o 
   0   3   0       35.42       38.72      1.15 o 
   1   3   0       36.91       40.03      1.44 o 
   2   3   0      862.04      958.88      6.47 o 
   3   3   0     1432.68     1559.02      9.06 o 
   4   3   0      415.08      430.34      5.49 o 
   5   3   0       60.67       45.67      2.09 o 
   6   3   0      630.78      573.84      8.00 o 
   7   3   0      290.91      275.68      6.35 o 
   8   3   0      207.50      215.14      6.24 o 
   9   3   0        0.30        1.02      3.30 o 
  -7   4   0        0.03        3.39      3.55 o 
  -6   4   0        4.74        1.39      3.30 o 
  -5   4   0       13.55       13.99      0.91 o 
  -4   4   0        7.13        7.12      0.76 o 
  -3   4   0        6.87        6.71      0.66 o 
  -2   4   0       13.33       12.17      0.61 o 
  -1   4   0      387.04      389.12      5.38 o 
   0   4   0       54.23       59.27      3.14 o 
   1   4   0       11.33       11.64      0.48 o 
   2   4   0       72.82       83.44      2.68 o 
   3   4   0      472.86      526.54      5.80 o 
   4   4   0        8.85        8.60      0.52 o 
   5   4   0      109.55      109.06      3.53 o 
   6   4   0      231.06      203.30      5.27 o 
   7   4   0       41.95       43.39      1.85 o 
   8   4   0      134.02      127.01      5.23 o 
   9   4   0        0.77       -0.87      3.24 o 
  -6   5   0        1.15       -1.48      3.84 o 
  -5   5   0        0.08       -2.58      3.08 o 
  -4   5   0        5.86        4.35      2.97 o 
  -3   5   0       29.45       26.93      1.06 o 
  -2   5   0      307.86      286.27      5.79 o 
  -1   5   0        0.02        0.46      1.96 o 
   0   5   0      472.83      474.04      4.44 o 
   1   5   0      206.63      222.61      4.27 o 
   2   5   0      260.70      283.25      4.70 o 
   3   5   0        0.00        1.97      1.66 o 
   4   5   0        0.28       -1.88      1.88 o 
   5   5   0        4.68        5.75      0.63 o 
   6   5   0       34.76       25.95      1.11 o 
   7   5   0        2.88        2.79      2.67 o 
   8   5   0        9.18        8.36      0.91 o 
   9   5   0       30.65       29.19      1.22 o 
  -5   6   0        0.03        0.64      3.57 o 
  -4   6   0        9.44        8.77      0.97 o 
  -3   6   0        3.55        4.54      2.82 o 
  -2   6   0       16.70       15.44      0.85 o 
  -1   6   0       49.38       53.70      2.15 o 
   0   6   0        0.05        0.43      1.38 o 
   1   6   0       39.16       35.83      1.61 o 
   2   6   0       85.80       89.91      3.39 o 
   3   6   0        1.68        3.45      0.55 o 
   4   6   0       64.27       58.53      2.47 o 
   5   6   0       34.64       31.72      1.17 o 
   6   6   0       55.81       43.83      1.91 o 
   7   6   0      212.23      202.67      6.03 o 
   8   6   0       12.66        9.77      0.93 o 
   9   6   0        1.82        6.12      3.42 o 
  -4   7   0        7.30        6.71      3.69 o 
  -3   7   0        5.61        2.51      3.05 o 
  -2   7   0        2.87        1.85      2.84 o 
  -1   7   0        0.02        0.34      2.42 o 
   0   7   0       31.37       31.14      2.48 o 
   1   7   0        1.25        0.10      2.33 o 
   2   7   0      332.83      351.06      6.57 o 
   3   7   0      159.26      157.92      4.79 o 
   4   7   0        0.31        2.20      2.23 o 
   5   7   0        1.78        0.63      2.51 o 
   6   7   0        3.37        4.09      2.70 o 
   7   7   0       18.72       18.94      1.02 o 
   8   7   0        4.35        5.14      0.91 o 
   9   7   0        0.93       -0.16      3.76 o 
  -3   8   0        0.14        4.55      3.61 o 
  -2   8   0        2.59        4.67      3.20 o 
  -1   8   0        2.97        1.33      2.96 o 
   0   8   0        1.69        2.03      2.00 o 
   1   8   0       26.51       31.28      1.19 o 
   2   8   0      159.26      166.12      5.43 o 
   3   8   0      100.43      107.11      4.26 o 
   4   8   0      157.37      151.47      5.16 o 
   5   8   0      131.43      127.64      4.94 o 
   6   8   0        0.06        1.63      2.78 o 
   7   8   0        9.69        3.29      3.27 o 
   8   8   0        0.29       -0.79      3.61 o 
   9   8   0       15.07       15.61      1.25 o 
  -2   9   0        0.03       -1.09      1.11 o 
  -1   9   0        0.28       -3.26      3.99 o 
   0   9   0        5.46        6.08      2.41 o 
   1   9   0       22.72       27.18      1.24 o 
   2   9   0        0.00       -2.90      2.96 o 
   3   9   0       72.81       74.21      2.76 o 
   4   9   0        0.96       -2.75      2.96 o 
   5   9   0       23.98       21.72      1.00 o 
   6   9   0       42.58       38.93      1.67 o 
   7   9   0        1.19       -3.57      3.57 o 
   8   9   0       60.82       63.87      3.02 o 
   0  10   0        9.66        9.73      3.29 o 
   1  10   0        2.28        3.03      3.60 o 
   2  10   0        1.74        0.82      3.33 o 
   3  10   0        5.49        3.17      3.36 o 
   4  10   0       10.20       11.08      1.08 o 
   5  10   0       27.67       27.69      1.24 o 
   6  10   0        3.90        0.49      3.94 o 
   7  10   0        3.78        3.90      3.87 o 
  -6 -10   1        0.32       -3.49      3.49 o 
  -5 -10   1        0.09       -3.66      3.66 o 
  -4 -10   1        1.33       -3.69      3.69 o 
  -3 -10   1        1.17        3.06      3.36 o 
  -2 -10   1        1.63       -3.54      3.54 o 
  -1 -10   1       14.60       15.65      1.16 o 
  -8  -9   1       12.39       14.37      1.24 o 
  -7  -9   1        1.49        0.31      3.49 o 
  -6  -9   1        3.77        4.45      0.93 o 
  -5  -9   1        4.62        4.99      0.91 o 
  -4  -9   1        7.96        3.79      3.14 o 
  -3  -9   1        0.89       -3.05      3.05 o 
  -2  -9   1       38.63       39.53      1.63 o 
  -1  -9   1       12.32       12.58      1.03 o 
   0  -9   1       24.55       23.26      0.81 o 
   1  -9   1        8.96        7.50      4.05 o 
  -9  -8   1        1.46        1.70      1.16 o 
  -8  -8   1       83.35       97.28      3.69 o 
  -7  -8   1       32.75       33.74      1.20 o 
  -6  -8   1        7.95        8.59      0.87 o 
  -5  -8   1        5.52        4.20      0.84 o 
  -4  -8   1        4.73        4.45      0.82 o 
  -3  -8   1        1.92        0.58      2.61 o 
  -2  -8   1       12.79       12.23      0.87 o 
  -1  -8   1        0.00       -0.60      2.75 o 
   0  -8   1        6.09        5.48      0.59 o 
   1  -8   1        5.93        6.54      0.91 o 
   2  -8   1        1.46        2.51      3.27 o 
   3  -8   1        0.24       -3.27      3.64 o 
  -9  -7   1        3.97        5.66      1.09 o 
  -8  -7   1        8.51        8.26      1.02 o 
  -7  -7   1       54.13       55.90      2.60 o 
  -6  -7   1        0.79        1.30      2.69 o 
  -5  -7   1       12.64       11.13      0.82 o 
  -4  -7   1       18.00       16.24      0.79 o 
  -3  -7   1        0.00        0.90      2.14 o 
  -2  -7   1       39.27       36.68      1.27 o 
  -1  -7   1        1.89        3.14      2.31 o 
   0  -7   1        8.00        5.92      1.23 o 
   1  -7   1        6.45        1.78      3.00 o 
   2  -7   1        0.01        2.63      2.69 o 
   3  -7   1        5.56        4.06      3.17 o 
   4  -7   1        1.10        4.49      3.67 o 
  -9  -6   1        2.64       -2.24      3.73 o 
  -8  -6   1       39.23       40.04      1.91 o 
  -7  -6   1       33.31       33.58      1.34 o 
  -6  -6   1      256.28      234.34      5.92 o 
  -5  -6   1       13.90       10.95      0.75 o 
  -4  -6   1       85.68       86.49      3.44 o 
  -3  -6   1       99.80      113.45      3.87 o 
  -2  -6   1      148.29      140.57      4.09 o 
  -1  -6   1        4.48        4.66      0.60 o 
   0  -6   1        0.99        0.01      1.53 o 
   1  -6   1       18.52       20.57      0.84 o 
   2  -6   1       48.44       45.00      1.96 o 
   3  -6   1        7.22        4.50      2.82 o 
   4  -6   1        0.60        1.63      3.14 o 
   5  -6   1        6.64        9.17      1.11 o 
  -9  -5   1        1.73        2.97      3.40 o 
  -8  -5   1        0.51        2.18      2.61 o 
  -7  -5   1       11.16       12.50      0.88 o 
  -6  -5   1       33.24       31.75      1.39 o 
  -5  -5   1        5.58        2.61      2.12 o 
  -4  -5   1        0.04       -1.34      1.82 o 
  -3  -5   1      472.34      518.84      6.50 o 
  -2  -5   1       40.36       50.87      2.00 o 
  -1  -5   1      108.38      120.18      3.38 o 
   0  -5   1       40.80       43.55      1.24 o 
   1  -5   1        9.16       10.23      0.63 o 
   2  -5   1        2.14        1.18      2.27 o 
   3  -5   1       13.98       15.28      0.84 o 
   4  -5   1        3.05        1.72      2.97 o 
   5  -5   1        0.04        3.14      3.11 o 
   6  -5   1        0.52        0.49      3.48 o 
  -9  -4   1       42.04       50.87      1.78 o 
  -8  -4   1        3.70        0.61      3.08 o 
  -7  -4   1       44.59       45.21      1.90 o 
  -6  -4   1      152.93      141.59      4.64 o 
  -5  -4   1      224.27      204.06      4.77 o 
  -4  -4   1        2.83        0.45      1.82 o 
  -3  -4   1      273.49      275.35      4.41 o 
  -2  -4   1      125.23      133.79      3.14 o 
  -1  -4   1      328.24      346.43      4.69 o 
   0  -4   1        2.52        3.65      1.15 o 
   1  -4   1      402.76      383.06      5.35 o 
   2  -4   1       29.61       25.41      1.18 o 
   3  -4   1        8.23        7.51      0.70 o 
   4  -4   1        1.47       -0.31      2.58 o 
   5  -4   1        5.76        0.24      2.96 o 
   6  -4   1        1.35        1.28      0.93 o 
   7  -4   1        0.09       -3.94      3.94 o 
  -9  -3   1        0.11        0.73      3.30 o 
  -8  -3   1       17.01       13.49      0.97 o 
  -7  -3   1       17.29       17.46      0.87 o 
  -6  -3   1      340.99      321.66      6.05 o 
  -5  -3   1       45.76       46.00      1.91 o 
  -4  -3   1       86.21      110.96      3.11 o 
  -3  -3   1      170.76      185.56      3.48 o 
  -2  -3   1       39.42       52.50      2.03 o 
  -1  -3   1       62.11       75.96      2.15 o 
   0  -3   1      973.00      996.83     15.65 o 
   1  -3   1      358.27      364.43      4.59 o 
   2  -3   1      288.03      269.99      4.46 o 
   3  -3   1       16.90       22.55      0.99 o 
   4  -3   1       44.54       52.06      1.91 o 
   5  -3   1       20.40       20.84      0.90 o 
   6  -3   1       52.14       47.68      2.15 o 
   7  -3   1        1.47       -0.28      3.39 o 
  -9  -2   1        0.43        0.30      3.29 o 
  -8  -2   1        1.97       -0.76      3.05 o 
  -7  -2   1       24.61       23.96      1.11 o 
  -6  -2   1      138.06      132.76      4.40 o 
  -5  -2   1      193.73      195.99      4.36 o 
  -4  -2   1        4.34        2.45      1.66 o 
  -3  -2   1       10.56        5.32      0.43 o 
  -2  -2   1     1072.95     1034.99      6.18 o 
  -1  -2   1      257.89      283.66      3.08 o 
   0  -2   1       50.31       57.79      1.23 o 
   1  -2   1      559.24      531.56      4.65 o 
   2  -2   1      230.21      244.95      3.74 o 
   3  -2   1       34.39       40.84      1.93 o 
   4  -2   1       50.43       52.14      2.47 o 
   5  -2   1       23.16       22.05      1.02 o 
   6  -2   1        0.64        2.42      2.63 o 
   7  -2   1        0.17       -0.93      2.93 o 
   8  -2   1        7.14        4.79      1.13 o 
  -9  -1   1        0.33        3.87      3.58 o 
  -8  -1   1      146.86      140.69      5.70 o 
  -7  -1   1      332.96      343.60      7.06 o 
  -6  -1   1      591.13      601.50      8.37 o 
  -5  -1   1       13.28       11.34      0.61 o 
  -4  -1   1        0.85        2.30      1.63 o 
  -3  -1   1        0.46       -0.57      1.43 o 
  -2  -1   1      329.97      391.10      3.63 o 
  -1  -1   1       31.90       36.22      1.36 o 
   0  -1   1     1501.33     1772.39     41.78 o 
   1  -1   1     2063.53     2184.31     22.06 o 
   2  -1   1      702.54      769.75      5.53 o 
   3  -1   1      320.07      316.02      4.36 o 
   4  -1   1       28.83       27.49      1.15 o 
   5  -1   1      138.47      140.58      4.16 o 
   6  -1   1       24.01       27.02      1.06 o 
   7  -1   1       11.49       10.32      0.93 o 
   8  -1   1       34.38       32.73      1.21 o 
   9  -1   1        0.12       -4.06      4.06 o 
  -9   0   1        0.18       -0.51      3.97 o 
  -8   0   1        0.01        0.82      3.12 o 
  -7   0   1       76.71       77.45      3.51 o 
  -6   0   1        7.60        6.72      0.78 o 
  -5   0   1       24.61       30.95      1.28 o 
  -4   0   1      315.75      337.07      5.00 o 
  -3   0   1      364.24      398.00      4.55 o 
  -2   0   1       50.48       60.68      1.86 o 
  -1   0   1     2556.46     2157.00     18.49 o 
   0   0   1      426.33      482.26     25.02 o 
   1   0   1      881.81     1103.04     12.92 o 
   2   0   1      537.32      554.61      4.22 o 
   3   0   1       79.66      101.16      2.51 o 
   4   0   1       22.43       22.48      0.73 o 
   5   0   1        0.03       -0.97      2.06 o 
   6   0   1        8.26        8.84      0.78 o 
   7   0   1       98.29      105.16      4.47 o 
   8   0   1       84.55       82.07      3.02 o 
   9   0   1       38.65       39.29      1.43 o 
  -9   1   1        2.23        4.29      3.79 o 
  -8   1   1        4.59        3.51      3.40 o 
  -7   1   1       10.07       10.35      0.91 o 
  -6   1   1        8.03        3.18      2.66 o 
  -5   1   1        2.05        0.24      2.31 o 
  -4   1   1       17.09       14.67      0.67 o 
  -3   1   1      254.05      274.73      4.08 o 
  -2   1   1       42.92       44.66      1.82 o 
  -1   1   1      757.80      783.24      4.43 o 
   0   1   1      624.37      592.54      6.43 o 
   1   1   1      140.55      147.36      1.79 o 
   2   1   1      204.18      215.15      2.66 o 
   3   1   1        6.36       10.13      0.49 o 
   4   1   1       34.59       31.89      1.12 o 
   5   1   1       39.79       37.46      1.48 o 
   6   1   1       39.63       40.31      1.70 o 
   7   1   1       26.79       26.14      1.02 o 
   8   1   1       16.55       17.21      1.00 o 
   9   1   1        0.09       -1.12      3.54 o 
  -8   2   1        0.20       -2.94      3.67 o 
  -7   2   1        6.09        5.05      3.09 o 
  -6   2   1        0.00        0.45      2.67 o 
  -5   2   1      143.97      141.42      4.58 o 
  -4   2   1       78.51      102.07      3.48 o 
  -3   2   1       25.25       40.52      1.73 o 
  -2   2   1       97.47      116.00      2.75 o 
  -1   2   1      160.20      152.80      2.64 o 
   0   2   1      108.45      122.65      1.51 o 
   1   2   1      194.02      219.20      2.62 o 
   2   2   1      254.20      248.52      3.04 o 
   3   2   1      238.01      335.10      4.01 o 
   4   2   1      103.66      118.79      3.05 o 
   5   2   1      149.18      153.34      3.80 o 
   6   2   1        0.98        1.45      0.66 o 
   7   2   1      212.57      210.31      5.66 o 
   8   2   1       82.39       86.39      3.63 o 
   9   2   1        7.33        6.93      1.00 o 
  -8   3   1        0.24       -0.18      4.05 o 
  -7   3   1       15.94       16.06      1.08 o 
  -6   3   1        0.04       -3.05      3.05 o 
  -5   3   1       19.10       18.27      0.87 o 
  -4   3   1       38.10       38.23      1.58 o 
  -3   3   1      147.02      150.41      3.82 o 
  -2   3   1       76.57       77.53      2.78 o 
  -1   3   1        7.01        2.26      0.51 o 
   0   3   1      357.01      362.72      7.23 o 
   1   3   1      354.78      363.44      3.88 o 
   2   3   1      188.38      200.65      3.14 o 
   3   3   1     1147.77     1243.28      8.08 o 
   4   3   1      124.39      122.21      3.20 o 
   5   3   1       35.72       32.04      1.43 o 
   6   3   1        0.07        0.42      2.15 o 
   7   3   1       22.27       23.12      1.00 o 
   8   3   1      216.81      218.53      6.30 o 
   9   3   1        0.74        2.12      3.32 o 
  -7   4   1        0.42       -1.36      3.54 o 
  -6   4   1       11.65       12.17      1.00 o 
  -5   4   1       15.55       17.86      0.93 o 
  -4   4   1        8.80        8.98      0.78 o 
  -3   4   1       69.55       64.23      2.66 o 
  -2   4   1        0.31       -0.13      1.90 o 
  -1   4   1      165.23      165.55      3.70 o 
   0   4   1       82.95       83.29      3.54 o 
   1   4   1      127.93      132.76      3.04 o 
   2   4   1       91.23      117.37      2.84 o 
   3   4   1      137.60      178.50      3.53 o 
   4   4   1       63.11       85.05      2.95 o 
   5   4   1        5.19        5.87      0.57 o 
   6   4   1      144.57      120.74      4.31 o 
   7   4   1       38.36       40.22      1.73 o 
   8   4   1       77.43       72.53      3.44 o 
   9   4   1        7.64        3.82      3.42 o 
  -6   5   1        2.34        2.12      1.09 o 
  -5   5   1        5.93        4.66      0.96 o 
  -4   5   1        0.29       -0.84      2.88 o 
  -3   5   1        6.88        7.56      0.78 o 
  -2   5   1       10.08       12.71      0.69 o 
  -1   5   1      159.01      155.23      4.01 o 
   0   5   1      711.23      734.27     22.37 o 
   1   5   1      170.97      176.31      3.82 o 
   2   5   1       10.04       11.69      0.52 o 
   3   5   1      146.69      136.79      3.61 o 
   4   5   1       55.03       68.18      2.82 o 
   5   5   1        1.67        1.82      0.60 o 
   6   5   1       19.34       23.08      0.81 o 
   7   5   1       47.45       43.63      1.75 o 
   8   5   1        0.35        0.24      2.87 o 
   9   5   1        0.22        1.02      3.24 o 
  -5   6   1       40.83       37.20      1.73 o 
  -4   6   1        7.63        8.96      0.96 o 
  -3   6   1       12.65       11.44      0.90 o 
  -2   6   1        0.00        3.08      2.37 o 
  -1   6   1        5.06        4.93      0.67 o 
   0   6   1        0.19        0.52      1.40 o 
   1   6   1      102.61      106.53      3.54 o 
   2   6   1        0.26       -0.52      1.82 o 
   3   6   1       10.39       10.22      0.61 o 
   4   6   1       19.65       16.74      0.69 o 
   5   6   1        1.46        2.17      2.25 o 
   6   6   1       19.02       19.73      0.84 o 
   7   6   1        1.14        3.17      2.61 o 
   8   6   1       32.26       33.92      1.73 o 
   9   6   1       30.49       31.46      1.19 o 
  -4   7   1       46.76       48.27      2.05 o 
  -3   7   1        5.02        3.87      3.05 o 
  -2   7   1        1.39        3.09      0.82 o 
  -1   7   1       31.29       31.42      1.54 o 
   0   7   1       14.19       15.96      0.75 o 
   1   7   1        0.01       -0.28      2.24 o 
   2   7   1       24.17       25.57      0.96 o 
   3   7   1       31.06       32.52      1.34 o 
   4   7   1        2.16        3.03      2.28 o 
   5   7   1        0.46        2.40      2.45 o 
   6   7   1       61.44       50.39      2.41 o 
   7   7   1        7.87        4.21      3.14 o 
   8   7   1        6.41        3.85      3.21 o 
   9   7   1       98.81      118.47      4.87 o 
  -3   8   1        8.67        7.00      3.97 o 
  -2   8   1        0.28       -3.32      3.33 o 
  -1   8   1        0.71        1.97      2.70 o 
   0   8   1       48.70       49.40      1.36 o 
   1   8   1      142.30      141.41      5.10 o 
   2   8   1      172.36      166.94      5.58 o 
   3   8   1      187.21      200.72      5.73 o 
   4   8   1       49.30       53.63      2.15 o 
   5   8   1        5.24        5.30      0.84 o 
   6   8   1       43.94       37.77      1.55 o 
   7   8   1        1.06       -3.00      3.00 o 
   8   8   1        0.52        1.93      3.06 o 
   9   8   1        0.75       -4.15      4.15 o 
  -2   9   1        1.92       -0.52      4.17 o 
  -1   9   1       11.25       10.89      1.11 o 
   0   9   1        6.66        3.73      2.42 o 
   1   9   1       20.15       20.09      1.02 o 
   2   9   1       43.23       41.22      1.85 o 
   3   9   1        1.71        2.03      2.93 o 
   4   9   1        1.29        3.08      2.75 o 
   5   9   1        5.21        4.67      0.87 o 
   6   9   1        8.16        8.36      0.91 o 
   7   9   1        0.66       -3.54      3.54 o 
   8   9   1        0.00       -2.03      3.94 o 
   0  10   1        0.38        1.67      2.49 o 
   1  10   1        2.19        3.99      3.63 o 
   2  10   1        1.41        2.87      3.39 o 
   3  10   1        0.47       -1.40      3.42 o 
   5  10   1        5.21        4.61      3.55 o 
   6  10   1        0.50        4.97      3.42 o 
   7  10   1        4.44        5.41      3.66 o 
  -6 -10   2        0.78       -1.75      3.81 o 
  -5 -10   2       39.33       37.20      1.75 o 
  -4 -10   2        2.37        1.66      3.20 o 
  -3 -10   2        0.06        5.79      3.36 o 
  -2 -10   2       11.31       10.07      1.12 o 
  -1 -10   2        0.72        0.34      3.60 o 
  -8  -9   2       19.62       19.49      1.27 o 
  -7  -9   2        0.11       -3.73      3.73 o 
  -6  -9   2        3.40        3.72      0.96 o 
  -5  -9   2        7.93        4.84      3.26 o 
  -4  -9   2        8.44        6.42      0.93 o 
  -3  -9   2       66.72       59.01      2.84 o 
  -2  -9   2      102.67       95.12      4.66 o 
  -1  -9   2       75.11       74.12      3.21 o 
   0  -9   2       18.53       20.49      0.87 o 
   1  -9   2        0.01       -0.67      3.49 o 
  -8  -8   2       19.09       21.90      1.21 o 
  -7  -8   2        2.33        3.60      2.96 o 
  -6  -8   2        3.36        0.52      3.00 o 
  -5  -8   2       15.62       14.79      0.88 o 
  -4  -8   2        4.49        4.52      2.79 o 
  -3  -8   2        6.31        4.69      2.94 o 
  -2  -8   2       16.67       16.56      0.90 o 
  -1  -8   2       52.58       54.70      2.44 o 
   0  -8   2        4.64        3.02      1.59 o 
   1  -8   2        0.09       -3.09      3.09 o 
   2  -8   2        0.24        0.16      3.45 o 
   3  -8   2        0.01       -2.81      3.79 o 
  -9  -7   2        5.23        5.97      3.94 o 
  -8  -7   2        3.15        5.70      3.06 o 
  -7  -7   2        0.98        0.00      2.70 o 
  -6  -7   2       77.45       75.18      3.21 o 
  -5  -7   2        0.36       -2.46      2.66 o 
  -4  -7   2        3.90        4.61      0.73 o 
  -3  -7   2        3.38       -2.45      2.45 o 
  -2  -7   2       18.57       20.46      0.79 o 
  -1  -7   2        2.19        2.51      2.33 o 
   0  -7   2        3.31        3.41      0.52 o 
   1  -7   2        2.40        3.81      0.81 o 
   2  -7   2        6.83        7.36      0.88 o 
   3  -7   2        5.80        1.72      3.23 o 
   4  -7   2        0.16        3.55      3.93 o 
  -9  -6   2        6.74        5.56      1.08 o 
  -8  -6   2       22.74       20.97      1.03 o 
  -7  -6   2       29.58       30.71      1.40 o 
  -6  -6   2        0.65        0.43      2.57 o 
  -5  -6   2      115.62      105.03      4.02 o 
  -4  -6   2       21.60       23.48      0.75 o 
  -3  -6   2        0.06       -1.72      2.06 o 
  -2  -6   2        7.47        8.17      0.61 o 
  -1  -6   2       12.26       12.68      0.64 o 
   0  -6   2      100.79      102.62      2.81 o 
   1  -6   2      126.08      122.38      4.44 o 
   2  -6   2       22.14       22.61      1.02 o 
   3  -6   2       57.25       50.88      1.87 o 
   4  -6   2        0.48       -1.81      2.94 o 
   5  -6   2        0.02        1.51      3.43 o 
  -9  -5   2        6.01        6.69      1.03 o 
  -8  -5   2        1.48        3.14      2.79 o 
  -7  -5   2      284.50      333.53      7.25 o 
  -6  -5   2       33.94       36.09      1.24 o 
  -5  -5   2      310.60      280.17      5.58 o 
  -4  -5   2       29.34       30.09      1.21 o 
  -3  -5   2       12.47       12.67      0.55 o 
  -2  -5   2       29.68       31.58      1.42 o 
  -1  -5   2       37.88       40.12      1.49 o 
   0  -5   2       39.67       37.50      2.07 o 
   1  -5   2       42.64       42.17      1.54 o 
   2  -5   2       23.17       22.60      1.12 o 
   3  -5   2        2.03       -0.43      2.64 o 
   4  -5   2        0.23       -2.87      2.87 o 
   5  -5   2        0.69        3.73      2.69 o 
   6  -5   2        1.89        1.85      3.36 o 
  -9  -4   2        0.92       -1.33      3.48 o 
  -8  -4   2        0.92       -1.02      2.99 o 
  -7  -4   2      373.53      388.76      7.32 o 
  -6  -4   2      261.07      247.34      5.41 o 
  -5  -4   2      759.34      697.99      7.82 o 
  -4  -4   2       26.54       30.51      1.27 o 
  -3  -4   2       21.62       29.19      1.20 o 
  -2  -4   2      846.94      799.93      7.06 o 
  -1  -4   2      184.69      210.12      3.73 o 
   0  -4   2       94.86       99.18      2.04 o 
   1  -4   2       17.33       20.52      0.76 o 
   2  -4   2       45.28       42.86      2.06 o 
   3  -4   2       21.80       19.15      1.05 o 
   4  -4   2       37.83       49.00      1.54 o 
   5  -4   2        0.75       -3.03      3.03 o 
   6  -4   2        0.92       -2.40      3.05 o 
   7  -4   2        0.09       -2.25      4.05 o 
  -9  -3   2        8.91        9.20      1.05 o 
  -8  -3   2        3.97        2.51      2.84 o 
  -7  -3   2        3.11        3.23      2.67 o 
  -6  -3   2       16.00       15.25      0.75 o 
  -5  -3   2      186.57      183.39      4.12 o 
  -4  -3   2      110.32      114.59      3.13 o 
  -3  -3   2      253.10      253.92      3.95 o 
  -2  -3   2      259.04      272.56      3.74 o 
  -1  -3   2      163.97      150.90      2.91 o 
   0  -3   2        0.01       -1.43      1.67 o 
   1  -3   2        2.02        3.66      0.49 o 
   2  -3   2      129.79      118.86      3.32 o 
   3  -3   2       21.90       22.44      0.87 o 
   4  -3   2        5.59        5.87      0.70 o 
   5  -3   2       51.78       52.07      2.18 o 
   6  -3   2        2.90        4.14      2.97 o 
   7  -3   2        1.72        2.27      0.99 o 
  -9  -2   2        5.55        3.91      3.55 o 
  -8  -2   2        5.73        3.82      0.88 o 
  -7  -2   2       12.26       11.95      0.87 o 
  -6  -2   2       74.86       67.03      2.69 o 
  -5  -2   2      132.35      122.34      3.59 o 
  -4  -2   2      199.80      200.62      3.81 o 
  -3  -2   2       13.19       11.47      0.61 o 
  -2  -2   2      221.97      252.22      3.26 o 
  -1  -2   2      107.19      101.90      2.08 o 
   0  -2   2     4843.84     5182.13    140.57 o 
   1  -2   2        7.77        8.57      0.48 o 
   2  -2   2      487.93      556.55      5.64 o 
   3  -2   2       38.05       29.33      1.24 o 
   4  -2   2        2.94        1.24      2.03 o 
   5  -2   2        0.17        3.46      2.33 o 
   6  -2   2       16.35       14.79      0.93 o 
   7  -2   2        0.13        5.18      2.88 o 
   8  -2   2        5.94        5.35      4.11 o 
  -9  -1   2        1.60       -1.15      3.66 o 
  -8  -1   2       62.67       58.95      2.48 o 
  -7  -1   2        0.16       -2.24      2.87 o 
  -6  -1   2      294.04      281.08      5.70 o 
  -5  -1   2        7.15        7.45      0.57 o 
  -4  -1   2        9.23       11.32      0.52 o 
  -3  -1   2       16.35       10.16      0.45 o 
  -2  -1   2      652.18      610.90      4.52 o 
  -1  -1   2     1396.71     1417.50     16.97 o 
   0  -1   2      189.57      178.34     12.40 o 
   1  -1   2    26625.21    24367.95     99.91 o 
   2  -1   2       50.99       55.18      2.02 o 
   3  -1   2        3.80        6.42      0.51 o 
   4  -1   2       54.17       53.99      2.36 o 
   5  -1   2       78.28       75.23      3.06 o 
   6  -1   2       22.85       22.32      0.88 o 
   7  -1   2        0.01        2.03      2.78 o 
   8  -1   2        5.31        7.06      0.99 o 
  -9   0   2        1.31        2.88      3.66 o 
  -8   0   2       20.04       20.97      1.05 o 
  -7   0   2      151.39      146.27      5.43 o 
  -6   0   2        0.37        1.33      2.42 o 
  -5   0   2       16.67       18.19      0.72 o 
  -4   0   2        0.55        0.93      1.67 o 
  -3   0   2      143.12      154.14      2.95 o 
  -2   0   2      594.76      598.14      4.51 o 
  -1   0   2      422.58      425.86      3.10 o 
   0   0   2      576.32      569.83     28.13 o 
   1   0   2       98.55       78.07      1.68 o 
   2   0   2     1947.15     1897.63      8.12 o 
   3   0   2      273.42      275.89      3.88 o 
   4   0   2      276.11      274.33      4.52 o 
   5   0   2       63.05       59.76      2.21 o 
   6   0   2        6.49        6.45      0.75 o 
   7   0   2      145.82      136.43      5.38 o 
   8   0   2       42.45       40.67      1.45 o 
   9   0   2       23.48       22.48      1.30 o 
  -9   1   2       12.44        6.83      4.35 o 
  -8   1   2       13.22       12.98      1.08 o 
  -7   1   2       61.37       61.06      2.51 o 
  -6   1   2        0.48        0.13      0.75 o 
  -5   1   2      185.13      183.43      4.51 o 
  -4   1   2       90.82       92.20      2.92 o 
  -3   1   2     1487.58     1581.21      9.30 o 
  -2   1   2       41.22       43.45      1.79 o 
  -1   1   2        0.39        1.46      1.18 o 
   0   1   2        3.11        1.69      0.30 o 
   1   1   2      346.87      377.58      2.88 o 
   2   1   2      179.80      184.06      2.62 o 
   3   1   2      782.10      840.52      6.13 o 
   4   1   2       38.33       37.36      1.43 o 
   5   1   2       26.44       33.21      1.37 o 
   6   1   2       79.75       77.51      3.42 o 
   7   1   2       56.14       57.38      2.36 o 
   8   1   2        0.01       -2.91      3.17 o 
   9   1   2        1.89        3.69      3.43 o 
  -8   2   2        1.35        0.00      3.58 o 
  -7   2   2        2.81        4.41      3.08 o 
  -6   2   2        0.86        0.67      2.55 o 
  -5   2   2      112.57      113.06      4.22 o 
  -4   2   2        2.85        0.64      2.00 o 
  -3   2   2      236.09      237.76      4.14 o 
  -2   2   2       24.67       20.77      0.87 o 
  -1   2   2       49.59       46.23      1.76 o 
   0   2   2     5138.39     5723.12    119.01 o 
   1   2   2      216.67      247.70      2.82 o 
   2   2   2     1449.20     1517.56      7.19 o 
   3   2   2      790.47      710.00      5.75 o 
   4   2   2      278.42      310.40      4.45 o 
   5   2   2      203.55      214.75      4.42 o 
   6   2   2      305.96      289.21      5.73 o 
   7   2   2       83.51       83.52      3.39 o 
   8   2   2      127.46      126.84      3.46 o 
   9   2   2       14.87       13.43      1.11 o 
  -8   3   2        0.49        5.38      3.85 o 
  -7   3   2        9.35        2.79      3.57 o 
  -6   3   2        3.91        2.85      0.84 o 
  -5   3   2       27.73       28.76      1.08 o 
  -4   3   2       13.33       13.19      0.72 o 
  -3   3   2       89.42       93.23      3.36 o 
  -2   3   2      547.06      535.29      6.01 o 
  -1   3   2        1.46        1.22      1.57 o 
   0   3   2     2271.91     2843.73     41.35 o 
   1   3   2      269.90      330.72      3.70 o 
   2   3   2      609.74      618.61      5.21 o 
   3   3   2      260.73      307.49      4.13 o 
   4   3   2      533.74      605.43      6.38 o 
   5   3   2        7.27        5.75      0.55 o 
   6   3   2       62.18       61.19      2.29 o 
   7   3   2       28.01       28.10      1.17 o 
   8   3   2        6.53        5.99      3.23 o 
   9   3   2        8.98        7.05      1.03 o 
  -7   4   2       17.10       19.57      1.22 o 
  -6   4   2        8.14        6.26      3.43 o 
  -5   4   2        5.10        5.17      0.84 o 
  -4   4   2        0.11        0.82      2.57 o 
  -3   4   2       75.54       77.38      2.74 o 
  -2   4   2      295.71      303.15      5.19 o 
  -1   4   2      587.65      597.91      6.48 o 
   0   4   2       28.48       30.83      1.28 o 
   1   4   2      317.18      337.61      4.42 o 
   2   4   2      366.06      375.58      4.71 o 
   3   4   2     1395.38     1533.69      9.58 o 
   4   4   2        7.56       11.60      0.54 o 
   5   4   2       20.73       19.20      1.06 o 
   6   4   2        3.85        3.05      2.15 o 
   7   4   2        3.81        2.64      2.52 o 
   8   4   2        6.99        4.38      3.27 o 
   9   4   2        4.57        4.41      0.96 o 
  -6   5   2        7.07        8.75      1.12 o 
  -5   5   2        0.00        1.48      3.06 o 
  -4   5   2       18.09       18.33      0.94 o 
  -3   5   2        6.75        5.93      0.73 o 
  -2   5   2       12.28       10.69      0.70 o 
  -1   5   2       11.42       11.16      0.63 o 
   0   5   2       32.19       33.46      1.01 o 
   1   5   2       11.57       10.47      0.51 o 
   2   5   2       95.20       97.71      2.99 o 
   3   5   2      537.09      568.04      6.60 o 
   4   5   2       19.92       21.59      0.96 o 
   5   5   2      143.79      138.38      4.10 o 
   6   5   2      112.75      105.51      3.95 o 
   7   5   2       41.77       36.39      1.36 o 
   8   5   2      191.45      167.39      5.51 o 
   9   5   2        0.37        0.00      3.26 o 
  -5   6   2        9.68        7.86      1.15 o 
  -4   6   2        0.14        4.69      2.96 o 
  -3   6   2        4.02        2.75      3.03 o 
  -2   6   2        0.24        0.01      0.69 o 
  -1   6   2        9.08        9.68      0.70 o 
   0   6   2        0.49        0.36      1.36 o 
   1   6   2       59.46       59.25      2.50 o 
   2   6   2        0.00       -1.85      1.85 o 
   3   6   2      375.55      355.93      5.86 o 
   4   6   2      373.68      380.62      6.22 o 
   5   6   2       48.23       43.77      1.76 o 
   6   6   2       15.37       18.91      0.90 o 
   7   6   2       11.77        5.48      2.97 o 
   8   6   2       20.22       22.28      0.97 o 
   9   6   2        1.84        0.58      3.26 o 
  -4   7   2       10.14       11.34      1.11 o 
  -3   7   2        7.85        5.35      3.23 o 
  -2   7   2        0.57       -2.78      2.78 o 
  -1   7   2        0.02       -1.90      2.42 o 
   0   7   2       25.75       25.21      0.72 o 
   1   7   2       19.85       18.03      0.79 o 
   4   7   2       89.74       95.86      3.86 o 
   5   7   2      383.88      347.40      6.84 o 
   6   7   2      186.26      169.22      5.36 o 
   7   7   2        4.70        3.52      2.73 o 
   8   7   2        0.01        0.13      2.94 o 
   9   7   2        5.70        4.52      1.15 o 
  -3   8   2        6.52        7.27      1.09 o 
  -2   8   2        0.65        0.57      2.93 o 
  -1   8   2        0.03        0.91      2.79 o 
   0   8   2        1.24        2.18      1.22 o 
   1   8   2        0.03       -2.45      2.69 o 
   2   8   2       46.68       50.62      2.18 o 
   3   8   2       32.83       34.21      1.55 o 
   4   8   2       24.58       23.94      0.91 o 
   5   8   2       39.42       41.13      1.66 o 
   6   8   2        1.95       -0.90      2.75 o 
   7   8   2       26.73       21.00      0.97 o 
   8   8   2        3.19        2.34      2.97 o 
   9   8   2       48.17       46.27      2.09 o 
  -2   9   2        1.83       -0.87      3.55 o 
  -1   9   2        0.01        2.70      3.08 o 
   0   9   2       11.29       10.39      0.68 o 
   1   9   2       19.77       16.70      0.96 o 
   2   9   2       35.45       36.60      1.34 o 
   3   9   2        9.11        9.57      0.87 o 
   4   9   2        0.56        0.63      2.63 o 
   5   9   2        3.13        1.05      2.94 o 
   6   9   2        1.71        2.96      0.87 o 
   7   9   2        0.36        3.66      2.91 o 
   8   9   2       27.94       27.21      1.25 o 
   0  10   2        5.91        7.23      0.78 o 
   1  10   2        4.74        6.59      1.02 o 
   2  10   2       13.35       12.69      1.08 o 
   5  10   2        4.38        0.00      3.54 o 
   6  10   2       31.50       33.61      1.25 o 
   7  10   2       56.05       60.55      2.64 o 
  -5 -10   3        2.16        2.54      1.08 o 
  -4 -10   3        0.82        3.06      3.29 o 
  -3 -10   3        0.19       -0.85      3.32 o 
  -2 -10   3        5.52        0.87      4.06 o 
  -7  -9   3       27.07       28.93      1.31 o 
  -6  -9   3       11.67       11.54      1.08 o 
  -5  -9   3       11.43       10.90      0.99 o 
  -4  -9   3        0.26        5.30      2.88 o 
  -3  -9   3        3.60        2.97      0.90 o 
  -2  -9   3       15.53       15.37      1.03 o 
  -1  -9   3        6.22        2.24      3.36 o 
   0  -9   3        1.26       -2.53      2.53 o 
   1  -9   3        1.23        3.51      3.72 o 
  -8  -8   3        1.34        2.36      3.75 o 
  -7  -8   3        0.20        2.09      3.06 o 
  -6  -8   3        8.29        8.47      0.94 o 
  -5  -8   3        0.00        1.28      2.87 o 
  -4  -8   3        5.69        6.33      0.84 o 
  -3  -8   3       14.87       13.47      0.88 o 
  -2  -8   3        2.43        1.73      2.67 o 
  -1  -8   3       25.29       25.63      0.99 o 
   0  -8   3        6.54        5.24      1.38 o 
   1  -8   3        4.70        1.82      2.90 o 
   2  -8   3        4.74        5.26      1.09 o 
   3  -8   3        0.25        3.79      3.76 o 
  -9  -7   3        5.48        7.69      1.15 o 
  -8  -7   3       10.68       16.05      1.09 o 
  -7  -7   3       62.88       64.18      2.53 o 
  -6  -7   3       54.82       51.92      2.30 o 
  -5  -7   3       94.29       81.49      3.80 o 
  -4  -7   3       56.56       52.81      2.11 o 
  -3  -7   3        9.69        6.99      0.75 o 
  -2  -7   3       20.70       21.93      0.84 o 
  -1  -7   3        1.71        3.23      2.33 o 
   0  -7   3        3.37        3.26      0.76 o 
   1  -7   3        0.15        0.76      2.70 o 
   2  -7   3        0.02       -2.99      2.99 o 
   3  -7   3       16.86       16.40      1.06 o 
   4  -7   3        1.41        0.69      4.02 o 
  -9  -6   3        4.43        5.82      3.60 o 
  -8  -6   3        7.80       10.78      0.96 o 
  -7  -6   3       17.99       15.52      0.94 o 
  -6  -6   3        1.68       -0.33      2.70 o 
  -5  -6   3      214.20      196.20      5.44 o 
  -4  -6   3        3.79        4.76      0.69 o 
  -3  -6   3       23.42       23.08      0.84 o 
  -2  -6   3      139.74      131.38      4.02 o 
  -1  -6   3       57.74       57.75      2.56 o 
   0  -6   3        0.10        1.34      1.57 o 
   1  -6   3       27.48       26.50      1.00 o 
   2  -6   3        4.71        3.87      0.79 o 
   3  -6   3        3.73        2.97      0.87 o 
   4  -6   3        0.52       -3.08      3.08 o 
   5  -6   3        0.03        4.12      3.67 o 
  -9  -5   3        5.56        2.57      3.67 o 
  -8  -5   3       34.29       39.74      1.81 o 
  -7  -5   3        4.29        3.29      0.84 o 
  -6  -5   3        1.55        0.73      2.43 o 
  -5  -5   3      519.47      515.59      7.44 o 
  -4  -5   3      111.32      106.57      3.56 o 
  -3  -5   3       25.13       28.13      1.27 o 
  -2  -5   3       66.69       67.67      2.75 o 
  -1  -5   3       16.88       17.89      0.61 o 
   0  -5   3        0.07       -0.46      1.31 o 
   1  -5   3        5.65        3.00      2.23 o 
   2  -5   3       21.59       19.00      1.02 o 
   3  -5   3        2.38        1.67      2.61 o 
   4  -5   3        7.10        6.33      0.87 o 
   5  -5   3        0.46        2.52      2.99 o 
   6  -5   3        3.86        6.93      3.88 o 
  -9  -4   3        2.33        0.64      3.39 o 
  -8  -4   3       16.35       17.95      0.97 o 
  -7  -4   3        5.10        4.70      0.79 o 
  -6  -4   3       80.12       75.64      3.05 o 
  -5  -4   3       67.61       60.46      2.56 o 
  -4  -4   3       50.89       51.83      2.29 o 
  -3  -4   3       65.52       74.12      2.65 o 
  -2  -4   3      851.50      871.48      7.66 o 
  -1  -4   3        3.41        3.67      0.45 o 
   0  -4   3       73.76       62.80      1.79 o 
   1  -4   3       61.77       60.23      2.62 o 
   2  -4   3       32.69       35.83      1.52 o 
   3  -4   3        0.04       -2.48      2.48 o 
   4  -4   3        0.00        1.66      2.48 o 
   5  -4   3        0.26        2.33      2.70 o 
   6  -4   3        1.11        2.30      3.24 o 
   7  -4   3        1.92        3.91      3.85 o 
  -9  -3   3       14.12       14.46      1.11 o 
  -8  -3   3       46.48       49.89      2.17 o 
  -7  -3   3       43.33       51.68      2.51 o 
  -6  -3   3      176.63      176.59      4.89 o 
  -5  -3   3       42.19       45.23      1.90 o 
  -4  -3   3      829.27      821.26      7.59 o 
  -3  -3   3        6.88        6.78      0.48 o 
  -2  -3   3       90.31      104.02      2.69 o 
  -1  -3   3       77.89       68.98      2.23 o 
   0  -3   3       37.35       49.49      1.42 o 
   1  -3   3      506.76      512.77      5.79 o 
   2  -3   3      131.43      149.16      3.73 o 
   3  -3   3       39.31       48.19      2.17 o 
   4  -3   3       14.13       13.56      0.79 o 
   5  -3   3       25.66       24.87      0.94 o 
   6  -3   3        1.80       -0.37      2.99 o 
   7  -3   3        0.93        4.00      3.60 o 
  -9  -2   3        0.48        1.76      3.39 o 
  -8  -2   3        7.24        9.24      0.91 o 
  -7  -2   3      118.20      119.90      4.56 o 
  -6  -2   3      621.74      569.83      7.69 o 
  -5  -2   3      402.63      402.38      5.91 o 
  -4  -2   3       26.79       29.72      1.49 o 
  -3  -2   3      473.57      453.40      4.95 o 
  -2  -2   3      111.86      120.74      2.53 o 
  -1  -2   3      152.48      137.37      2.56 o 
   0  -2   3      301.59      301.03     14.46 o 
   1  -2   3     1480.95     1488.77      8.48 o 
   2  -2   3      831.40      853.42      7.21 o 
   3  -2   3      400.99      461.38      5.98 o 
   4  -2   3        4.75        5.17      0.63 o 
   5  -2   3        0.97        2.48      2.46 o 
   6  -2   3        1.68        1.55      2.90 o 
   7  -2   3       16.76       16.09      1.02 o 
   8  -2   3       19.04       17.95      1.28 o 
  -9  -1   3        0.25        0.82      3.70 o 
  -8  -1   3        0.14        3.09      2.93 o 
  -7  -1   3       50.77       47.02      2.15 o 
  -6  -1   3       62.24       71.53      2.85 o 
  -5  -1   3      147.74      130.89      3.61 o 
  -4  -1   3      155.39      160.02      3.56 o 
  -3  -1   3       86.25       81.92      2.45 o 
  -2  -1   3      185.08      209.22      3.00 o 
  -1  -1   3      696.57      672.21      4.55 o 
   0  -1   3     5707.56     5549.52    137.32 o 
   1  -1   3     3539.21     3803.79     34.52 o 
   2  -1   3      977.32     1019.77      6.98 o 
   3  -1   3      397.69      419.98      5.36 o 
   4  -1   3       69.05       73.45      2.71 o 
   5  -1   3       25.68       21.69      1.05 o 
   6  -1   3        7.20        7.08      0.82 o 
   7  -1   3        0.49        1.34      2.84 o 
   8  -1   3        3.85        0.15      3.61 o 
  -9   0   3        1.90        2.42      3.93 o 
  -8   0   3        0.06        3.79      3.06 o 
  -7   0   3       85.89       86.32      3.41 o 
  -6   0   3        9.76       12.63      0.76 o 
  -5   0   3       86.37       88.53      3.38 o 
  -4   0   3      165.48      199.75      3.98 o 
  -3   0   3      129.01      134.52      3.03 o 
  -2   0   3     1390.67     1380.25      7.19 o 
  -1   0   3      222.83      226.78      2.65 o 
   0   0   3       10.70       10.50      0.62 o 
   1   0   3      608.71      644.24      4.31 o 
   2   0   3      207.88      291.61      3.50 o 
   3   0   3       36.33       60.26      2.29 o 
   4   0   3      317.07      312.69      4.88 o 
   5   0   3       11.45       13.26      0.69 o 
   6   0   3        0.92        2.57      2.39 o 
   7   0   3       19.94       22.66      1.00 o 
   8   0   3       19.79       16.94      1.05 o 
   9   0   3        7.81        8.29      1.22 o 
  -8   1   3       13.39       12.52      1.08 o 
  -7   1   3        6.51        7.62      0.90 o 
  -6   1   3       54.50       50.37      2.35 o 
  -5   1   3        3.57        2.15      2.18 o 
  -4   1   3       42.19       61.40      2.45 o 
  -3   1   3      565.68      647.77      6.10 o 
  -2   1   3        2.01        2.57      1.40 o 
  -1   1   3      223.64      214.29      2.72 o 
   0   1   3        6.14       11.18      0.53 o 
   1   1   3      191.92      198.70      2.47 o 
   2   1   3       18.92       29.39      1.18 o 
   3   1   3       52.90       54.17      2.14 o 
   4   1   3      115.72      110.72      2.98 o 
   5   1   3       80.75       88.94      3.27 o 
   6   1   3        1.68       -0.27      2.34 o 
   7   1   3       47.28       45.99      2.06 o 
   8   1   3       99.60       93.94      3.74 o 
   9   1   3       50.92       51.14      2.35 o 
  -8   2   3       18.54       17.28      1.21 o 
  -7   2   3        1.18        4.06      3.15 o 
  -6   2   3       90.39       82.64      3.33 o 
  -5   2   3       16.11       18.42      0.81 o 
  -4   2   3      271.82      276.32      5.11 o 
  -3   2   3      126.77      128.13      3.31 o 
  -2   2   3      118.72      123.03      2.87 o 
  -1   2   3      364.53      363.66      3.89 o 
   0   2   3      164.69      204.28     12.34 o 
   1   2   3       12.93       11.53      0.46 o 
   2   2   3       29.49       30.85      1.29 o 
   3   2   3        1.82        1.37      0.42 o 
   4   2   3      769.37     1131.48      8.32 o 
   5   2   3      342.06      343.78      5.54 o 
   6   2   3        0.61       -0.43      2.25 o 
   7   2   3        3.15        4.29      2.60 o 
   8   2   3        1.24        1.46      2.70 o 
   9   2   3       78.24       81.96      3.00 o 
  -7   3   3       33.04       31.47      1.22 o 
  -6   3   3        2.57        0.63      2.72 o 
  -5   3   3       36.23       36.26      1.48 o 
  -4   3   3       25.11       29.77      0.96 o 
  -3   3   3      104.95       92.26      3.29 o 
  -2   3   3        0.71        2.84      1.54 o 
  -1   3   3       65.71       71.24      2.42 o 
   0   3   3     3039.22     3571.06    151.22 o 
   1   3   3      148.88      160.28      2.86 o 
   2   3   3       10.74       10.74      0.43 o 
   3   3   3      556.94      653.40      5.94 o 
   4   3   3       88.34      155.82      3.44 o 
   5   3   3       87.45      102.41      3.32 o 
   6   3   3        0.03       -2.24      2.24 o 
   7   3   3       26.64       23.20      0.96 o 
   8   3   3       23.66       23.09      1.09 o 
   9   3   3       14.97       16.14      1.06 o 
  -7   4   3        1.48        3.06      3.81 o 
  -6   4   3       11.80       10.41      0.99 o 
  -5   4   3       18.21       20.88      0.96 o 
  -4   4   3        0.12        2.05      2.37 o 
  -3   4   3       27.55       25.26      0.97 o 
  -2   4   3        0.35       -0.61      1.79 o 
  -1   4   3       35.21       35.34      1.55 o 
   0   4   3      186.32      194.37     11.94 o 
   1   4   3     1274.02     1359.73      8.75 o 
   2   4   3      420.35      446.28      5.11 o 
   3   4   3      250.99      242.01      4.14 o 
   4   4   3       35.31       30.11      1.18 o 
   5   4   3      224.15      237.53      4.89 o 
   6   4   3        2.76        3.11      0.64 o 
   7   4   3        5.25        7.12      0.79 o 
   8   4   3        6.19        4.78      0.90 o 
   9   4   3        0.45        0.28      3.11 o 
  -6   5   3       15.11       13.79      1.16 o 
  -5   5   3        2.72       -1.76      3.37 o 
  -4   5   3      108.98      100.83      4.50 o 
  -3   5   3        6.64        4.67      2.61 o 
  -2   5   3       10.57       10.66      0.66 o 
  -1   5   3       53.20       57.94      2.48 o 
   0   5   3        6.84        5.29      0.36 o 
   1   5   3      103.07      109.09      3.16 o 
   2   5   3      418.83      405.35      5.54 o 
   3   5   3      311.54      282.20      4.83 o 
   4   5   3        2.41        1.48      1.90 o 
   5   5   3        0.39        0.72      0.58 o 
   6   5   3      108.28       91.89      3.78 o 
   7   5   3        0.57        1.76      2.64 o 
   8   5   3       25.23       27.16      1.02 o 
   9   5   3       22.12       24.24      1.09 o 
  -5   6   3       18.74       16.59      1.21 o 
  -4   6   3       33.26       30.62      1.18 o 
  -3   6   3      201.56      193.36      6.18 o 
  -2   6   3       29.95       28.16      1.30 o 
  -1   6   3        0.11        1.67      2.31 o 
   0   6   3       45.30       49.37      1.64 o 
   1   6   3       85.75       84.87      3.26 o 
   2   6   3       98.32       93.85      3.29 o 
   3   6   3      447.62      424.70      6.42 o 
   4   6   3       50.32       43.32      1.79 o 
   5   6   3        3.07       -0.45      2.24 o 
   6   6   3      194.96      157.58      4.92 o 
   7   6   3       44.42       44.25      1.55 o 
   8   6   3       47.60       43.30      1.67 o 
   9   6   3        5.56        5.66      0.97 o 
  -4   7   3        0.56       -0.16      3.58 o 
  -3   7   3        0.01        1.78      3.06 o 
  -2   7   3        0.11        0.12      2.67 o 
  -1   7   3        8.51        6.47      0.81 o 
   0   7   3       13.21       14.31      0.55 o 
   1   7   3      167.26      178.84      4.97 o 
   2   7   3      161.26      163.24      4.73 o 
   3   7   3      458.12      449.58      7.32 o 
   4   7   3      170.22      181.03      4.88 o 
   5   7   3      154.03      157.37      4.88 o 
   6   7   3       48.75       47.59      1.85 o 
   7   7   3        2.40        2.14      2.76 o 
   8   7   3       26.49       26.62      1.02 o 
   9   7   3        3.84        3.58      3.42 o 
  -3   8   3        0.99        0.49      3.55 o 
  -2   8   3        3.15        0.61      0.96 o 
  -1   8   3        0.51        0.39      2.82 o 
   0   8   3        1.51       -0.12      1.88 o 
   1   8   3       99.01      105.53      4.49 o 
   2   8   3       27.69       29.35      1.22 o 
   3   8   3      257.93      259.08      6.32 o 
   4   8   3       68.12       69.63      2.91 o 
   5   8   3        0.01        1.54      2.58 o 
   6   8   3        5.08        4.35      0.85 o 
   7   8   3        0.66        3.40      2.73 o 
   8   8   3        0.36        3.05      3.12 o 
   9   8   3       38.60       43.49      1.93 o 
  -2   9   3        3.13        5.70      3.52 o 
  -1   9   3       21.24       22.43      1.17 o 
   0   9   3       11.63       11.93      0.98 o 
   1   9   3       13.12       13.28      0.91 o 
   2   9   3       20.94       21.16      0.96 o 
   3   9   3       28.82       27.32      0.99 o 
   4   9   3       11.40       12.29      0.88 o 
   5   9   3       21.22       20.40      0.99 o 
   6   9   3       15.65       16.37      0.97 o 
   7   9   3       20.37       24.18      1.06 o 
   8   9   3        0.00        0.33      3.75 o 
   0  10   3        3.80        3.70      1.03 o 
   1  10   3        0.06        0.66      3.24 o 
   2  10   3        0.03       -1.11      3.26 o 
   5  10   3        1.79       -0.15      3.54 o 
   6  10   3        9.21        5.72      3.72 o 
   7  10   3        0.69       -1.37      4.00 o 
  -4 -10   4        0.78        1.21      1.06 o 
  -3 -10   4        1.71       -1.24      3.64 o 
  -7  -9   4        9.51        6.85      4.18 o 
  -6  -9   4        1.64       -1.64      3.37 o 
  -5  -9   4        0.12        0.96      3.29 o 
  -4  -9   4        2.69        1.48      3.32 o 
  -3  -9   4        0.35        3.09      2.93 o 
  -2  -9   4        3.46        3.14      2.99 o 
  -1  -9   4        5.97        6.08      1.03 o 
   0  -9   4        9.76        7.91      0.81 o 
  -8  -8   4        1.12        4.17      3.60 o 
  -7  -8   4        7.86        7.94      1.09 o 
  -6  -8   4        0.23        0.03      0.88 o 
  -5  -8   4       43.33       40.23      1.82 o 
  -4  -8   4        0.06       -1.03      2.84 o 
  -3  -8   4       13.45       13.35      0.90 o 
  -2  -8   4        0.01        1.15      2.64 o 
  -1  -8   4        1.00        0.93      2.67 o 
   0  -8   4        1.26        0.32      3.84 o 
   1  -8   4        1.39        1.45      3.06 o 
   2  -8   4        0.81       -1.69      3.69 o 
  -8  -7   4        9.45        1.60      3.75 o 
  -7  -7   4       11.05       10.98      0.99 o 
  -6  -7   4        0.21       -0.25      2.82 o 
  -5  -7   4       25.45       25.42      1.30 o 
  -4  -7   4        0.45        2.49      2.49 o 
  -3  -7   4       39.71       38.81      1.43 o 
  -2  -7   4       33.74       33.58      1.69 o 
  -1  -7   4        1.58        0.10      2.52 o 
   0  -7   4       20.16       21.12      0.68 o 
   1  -7   4       11.90       10.60      0.90 o 
   2  -7   4        8.61        4.87      3.02 o 
   3  -7   4        5.56        5.91      1.06 o 
   4  -7   4        2.71        5.73      3.82 o 
  -9  -6   4        0.84        1.19      3.78 o 
  -8  -6   4        8.96        8.39      1.00 o 
  -7  -6   4       19.47       18.95      0.94 o 
  -6  -6   4       74.03       69.08      3.27 o 
  -5  -6   4       12.84       14.02      0.81 o 
  -4  -6   4       20.78       20.06      0.79 o 
  -3  -6   4       24.62       27.25      0.94 o 
  -2  -6   4       88.86       92.90      3.80 o 
  -1  -6   4        4.75        5.09      0.66 o 
   0  -6   4       33.09       33.57      1.14 o 
   1  -6   4        1.65        3.87      2.52 o 
   2  -6   4       15.17       14.13      0.91 o 
   3  -6   4        7.66        5.78      0.88 o 
   4  -6   4        0.17       -0.43      3.29 o 
   5  -6   4        0.65        1.24      3.75 o 
  -9  -5   4       40.44       45.19      1.58 o 
  -8  -5   4       13.12       15.13      0.99 o 
  -7  -5   4        0.39        4.05      2.69 o 
  -6  -5   4      177.00      169.73      5.27 o 
  -5  -5   4      197.22      178.49      5.00 o 
  -4  -5   4      186.53      183.14      4.46 o 
  -3  -5   4        4.56        3.91      0.57 o 
  -2  -5   4       21.83       18.21      0.76 o 
  -1  -5   4       25.90       25.26      0.93 o 
   0  -5   4       21.50       24.39      2.01 o 
   1  -5   4        0.78        0.93      2.02 o 
   2  -5   4        7.85        7.45      0.78 o 
   3  -5   4       13.32       13.16      0.88 o 
   4  -5   4        2.26        2.39      2.87 o 
   5  -5   4        1.50        1.02      3.12 o 
   6  -5   4        0.23       -3.02      4.03 o 
  -9  -4   4        9.02        8.60      1.11 o 
  -8  -4   4        6.24        8.41      0.93 o 
  -7  -4   4        0.23        2.69      2.52 o 
  -6  -4   4       57.29       56.07      1.96 o 
  -5  -4   4      213.15      205.53      4.84 o 
  -4  -4   4      125.53      125.93      3.59 o 
  -3  -4   4        6.39        5.35      0.51 o 
  -2  -4   4       78.00       78.03      2.84 o 
  -1  -4   4       18.36       17.42      0.63 o 
   0  -4   4       16.65       18.46      0.60 o 
   1  -4   4       88.76       83.58      3.39 o 
   2  -4   4       29.33       27.13      1.25 o 
   3  -4   4       37.05       36.74      1.28 o 
   4  -4   4        3.04        1.84      2.69 o 
   5  -4   4        5.97        5.03      2.96 o 
   6  -4   4       22.40       18.94      1.21 o 
  -9  -3   4        0.77       -3.72      3.72 o 
  -8  -3   4        0.16        0.13      2.96 o 
  -7  -3   4       39.90       37.35      1.66 o 
  -6  -3   4        0.37        3.66      2.36 o 
  -5  -3   4      116.86      112.05      3.75 o 
  -4  -3   4        4.62        4.50      0.52 o 
  -3  -3   4        3.75        3.06      0.46 o 
  -2  -3   4        0.06       -0.73      1.46 o 
  -1  -3   4        1.80        1.90      1.45 o 
   0  -3   4        0.57       -0.33      1.65 o 
   1  -3   4     1046.48     1521.18     10.27 o 
   2  -3   4      105.70      100.16      3.41 o 
   3  -3   4       32.97       41.16      1.67 o 
   4  -3   4        0.38       -2.48      2.51 o 
   5  -3   4        0.74        0.82      2.84 o 
   6  -3   4        3.69        2.45      0.91 o 
   7  -3   4        7.49        3.27      3.90 o 
  -9  -2   4        3.16        0.82      3.84 o 
  -8  -2   4        0.70       -2.70      3.02 o 
  -7  -2   4      306.56      312.60      6.67 o 
  -6  -2   4       39.26       43.06      2.11 o 
  -5  -2   4      852.71      784.33      8.30 o 
  -4  -2   4       68.02       65.98      2.63 o 
  -3  -2   4       24.50       22.86      0.99 o 
  -2  -2   4        5.11        8.24      0.43 o 
  -1  -2   4       30.03       26.78      1.26 o 
   0  -2   4      136.02      150.39      3.78 o 
   1  -2   4       69.68       73.73      2.50 o 
   2  -2   4     2143.48     2401.23     12.71 o 
   3  -2   4       62.78       71.48      2.81 o 
   4  -2   4        1.67       -1.79      2.21 o 
   5  -2   4       21.35       20.25      0.88 o 
   6  -2   4       17.26       15.62      0.99 o 
   7  -2   4       10.99       11.80      0.99 o 
   8  -2   4        2.47        5.38      4.05 o 
  -9  -1   4       25.27       24.45      1.33 o 
  -8  -1   4        2.77        1.66      3.20 o 
  -7  -1   4       17.31       17.76      0.90 o 
  -6  -1   4      146.90      155.19      4.58 o 
  -5  -1   4       46.07       45.74      1.90 o 
  -4  -1   4      109.78      111.12      3.13 o 
  -3  -1   4        6.20        5.27      0.48 o 
  -2  -1   4      481.28      507.33      4.78 o 
  -1  -1   4      114.52      121.46      2.37 o 
   0  -1   4       51.24       54.07      1.82 o 
   1  -1   4        0.00        2.54      1.42 o 
   2  -1   4       29.17       47.07      1.73 o 
   3  -1   4      246.66      324.48      4.98 o 
   4  -1   4        0.56       -0.45      1.87 o 
   5  -1   4        7.03        7.97      0.75 o 
   6  -1   4        1.45       -1.11      2.82 o 
   7  -1   4       11.58       10.45      0.94 o 
   8  -1   4       31.87       31.68      1.31 o 
  -9   0   4        0.51        1.52      1.13 o 
  -8   0   4       37.13       34.28      1.18 o 
  -7   0   4       12.14       12.07      0.90 o 
  -6   0   4       79.90       89.76      3.11 o 
  -5   0   4       29.00       33.22      1.25 o 
  -4   0   4      209.68      204.61      4.06 o 
  -3   0   4      531.61      611.65      5.92 o 
  -2   0   4      991.05      999.09      6.54 o 
  -1   0   4       67.79       65.52      1.80 o 
   0   0   4      848.94      866.10     60.44 o 
   1   0   4       38.11       43.64      1.69 o 
   2   0   4       28.38       27.24      1.14 o 
   3   0   4      255.18      280.86      4.34 o 
   4   0   4        0.85        1.97      1.81 o 
   5   0   4        0.04        0.00      2.17 o 
   6   0   4        1.23       -2.58      2.58 o 
   7   0   4       13.73       13.96      0.97 o 
   8   0   4       15.33       15.38      1.06 o 
   9   0   4        4.77        2.99      4.18 o 
  -8   1   4        0.12        0.46      3.42 o 
  -7   1   4        0.17       -1.79      2.76 o 
  -6   1   4       43.74       39.80      1.84 o 
  -5   1   4        0.77       -0.60      2.09 o 
  -4   1   4       52.27       56.40      2.23 o 
  -3   1   4        9.42       16.04      0.60 o 
  -2   1   4      147.87      158.84      3.07 o 
  -1   1   4      319.30      326.15      3.56 o 
   0   1   4      290.36      312.60     18.96 o 
   1   1   4     2741.36     3228.26     30.22 o 
   2   1   4        7.43        7.63      0.42 o 
   3   1   4      455.05      581.65      5.58 o 
   4   1   4      595.52      705.00      7.01 o 
   5   1   4      214.21      219.69      4.63 o 
   6   1   4       70.68       80.24      3.32 o 
   7   1   4       40.49       42.53      1.73 o 
   8   1   4        7.71        7.62      0.94 o 
   9   1   4        7.39        6.60      4.18 o 
  -8   2   4        7.93        2.69      4.05 o 
  -7   2   4        9.63        8.78      0.99 o 
  -6   2   4        3.20        3.14      2.81 o 
  -5   2   4        3.36        2.90      0.72 o 
  -4   2   4        2.61        2.46      1.90 o 
  -3   2   4      207.05      203.40      4.06 o 
  -2   2   4      938.84      968.45      7.31 o 
  -1   2   4      451.34      442.05      4.47 o 
   0   2   4       78.71       72.94      3.13 o 
   1   2   4      284.61      373.18      3.81 o 
   2   2   4       90.32      108.10      2.53 o 
   3   2   4        0.55        2.36      1.49 o 
   4   2   4        0.43        0.99      1.76 o 
   5   2   4        0.05       -2.03      2.03 o 
   6   2   4        0.41        0.34      2.33 o 
   7   2   4        2.26        2.96      2.73 o 
   8   2   4       33.33       32.21      1.24 o 
   9   2   4        1.21        1.42      3.54 o 
  -7   3   4       20.78       18.31      1.17 o 
  -6   3   4       20.58       19.98      0.97 o 
  -5   3   4       27.93       26.10      1.37 o 
  -4   3   4       53.72       68.34      2.24 o 
  -3   3   4      228.07      214.09      4.56 o 
  -2   3   4      456.38      447.13      5.57 o 
  -1   3   4      208.21      206.92      3.57 o 
   0   3   4      962.78     1033.00     52.63 o 
   1   3   4      200.37      205.34      3.26 o 
   2   3   4      219.03      230.89      3.48 o 
   3   3   4      919.54      960.28      7.39 o 
   4   3   4      327.50      352.37      5.03 o 
   5   3   4       73.44       74.12      3.03 o 
   6   3   4       13.51       15.06      0.73 o 
   7   3   4       36.99       36.95      1.37 o 
   8   3   4       57.00       51.24      2.12 o 
   9   3   4        7.40        6.26      3.49 o 
  -7   4   4        3.06        4.11      3.73 o 
  -6   4   4        0.02        3.27      2.97 o 
  -5   4   4       27.71       26.02      1.30 o 
  -4   4   4        1.01        1.24      2.66 o 
  -3   4   4       12.31       11.62      0.76 o 
  -2   4   4       34.22       32.50      1.37 o 
  -1   4   4       24.25       23.77      0.91 o 
   0   4   4      429.80      412.29     12.28 o 
   1   4   4      139.61      152.64      3.26 o 
   2   4   4      172.11      173.62      3.43 o 
   3   4   4       70.19       87.70      2.84 o 
   4   4   4       52.78       68.86      2.65 o 
   5   4   4       19.59       20.84      0.73 o 
   6   4   4        8.92        3.39      2.46 o 
   7   4   4       46.04       39.98      1.49 o 
   8   4   4        1.11       -1.06      2.11 o 
   9   4   4       44.70       37.44      1.88 o 
  -6   5   4        1.33        2.96      3.60 o 
  -5   5   4      145.47      134.19      5.53 o 
  -4   5   4        1.50        2.23      0.82 o 
  -3   5   4       28.11       26.53      1.33 o 
  -2   5   4       45.55       40.16      1.81 o 
  -1   5   4       16.08       15.03      0.63 o 
   0   5   4       68.23       59.44      6.39 o 
   1   5   4       42.45       42.19      1.85 o 
   2   5   4       30.93       28.25      1.12 o 
   3   5   4        0.44        2.18      1.64 o 
   4   5   4        2.59        1.60      0.54 o 
   5   5   4      151.04      138.22      4.15 o 
   6   5   4       91.43       85.61      3.69 o 
   7   5   4        0.09        1.34      2.66 o 
   8   5   4       13.56       12.13      0.91 o 
   9   5   4        0.22       -1.42      3.29 o 
  -5   6   4        0.00       -0.31      3.64 o 
  -4   6   4      129.91      135.18      5.01 o 
  -3   6   4       75.42       66.60      2.75 o 
  -2   6   4        1.05        3.14      2.48 o 
  -1   6   4        5.58        6.32      0.67 o 
   0   6   4       81.95       74.34      2.57 o 
   1   6   4       16.61       16.67      0.67 o 
   2   6   4      237.28      245.15      4.90 o 
   3   6   4        5.54        5.67      0.60 o 
   4   6   4      303.69      293.02      5.59 o 
   5   6   4      164.15      165.25      4.83 o 
   6   6   4      282.63      252.80      5.95 o 
   7   6   4       57.65       53.90      2.26 o 
   8   6   4       18.03       14.92      0.94 o 
   9   6   4       17.85       16.43      1.15 o 
  -4   7   4       11.26        9.60      1.12 o 
  -3   7   4       12.13       14.43      1.02 o 
  -2   7   4       45.97       48.06      2.06 o 
  -1   7   4       11.10       11.54      0.82 o 
   0   7   4        6.36        5.98      1.02 o 
   1   7   4        0.27       -1.37      2.12 o 
   2   7   4       50.62       56.08      2.11 o 
   3   7   4       17.24       19.61      0.79 o 
   4   7   4      142.13      146.85      4.73 o 
   5   7   4       43.05       42.63      1.97 o 
   6   7   4       77.46       74.34      3.36 o 
   7   7   4        0.09       -0.90      2.82 o 
   8   7   4        6.11        5.79      0.91 o 
   9   7   4        2.62        2.58      1.08 o 
  -3   8   4        4.61        3.81      3.70 o 
  -2   8   4        4.65        5.11      0.94 o 
  -1   8   4       17.92       15.07      0.96 o 
   0   8   4        0.56        2.84      1.73 o 
   1   8   4       85.00       90.67      3.65 o 
   2   8   4       41.65       40.44      1.43 o 
   3   8   4       52.16       56.17      2.44 o 
   4   8   4        6.80        2.61      2.73 o 
   5   8   4        9.52       12.08      0.82 o 
   6   8   4        0.55       -2.02      2.02 o 
   7   8   4        1.89        3.54      0.84 o 
   8   8   4        2.41        2.54      0.93 o 
   9   8   4       10.07       10.57      1.18 o 
  -2   9   4        3.80       -0.34      3.81 o 
  -1   9   4        0.09        1.11      3.34 o 
   0   9   4       30.75       32.35      1.48 o 
   1   9   4        1.68        4.55      2.51 o 
   2   9   4        7.06        6.78      0.84 o 
   3   9   4        9.12        8.98      0.85 o 
   4   9   4       28.05       28.80      1.19 o 
   5   9   4       43.71       38.47      1.69 o 
   6   9   4        6.36        4.99      0.90 o 
   7   9   4        6.13        5.75      3.23 o 
   8   9   4       88.73       95.61      3.62 o 
   0  10   4        0.99        1.00      3.61 o 
   1  10   4        0.35       -3.54      3.54 o 
   2  10   4        0.91        4.58      3.08 o 
   5  10   4       54.05       53.64      2.48 o 
   6  10   4        4.37        5.90      3.40 o 
   7  10   4        3.14        2.90      1.09 o 
  -6  -9   5        2.32       -1.88      3.76 o 
  -5  -9   5        1.28        5.73      3.39 o 
  -4  -9   5        8.59        8.56      1.03 o 
  -3  -9   5        2.27        2.06      3.18 o 
  -2  -9   5        0.06        0.97      3.32 o 
  -1  -9   5        1.87        0.33      3.58 o 
   0  -9   5        5.01        3.18      2.68 o 
  -7  -8   5        5.15        0.82      3.72 o 
  -6  -8   5        7.18        6.96      0.99 o 
  -5  -8   5       33.80       34.70      1.37 o 
  -4  -8   5        2.33        1.40      0.87 o 
  -3  -8   5       29.45       31.52      1.06 o 
  -2  -8   5        2.38        4.08      0.84 o 
  -1  -8   5        0.00        2.76      2.66 o 
   0  -8   5        1.26        0.15      2.28 o 
   1  -8   5        0.07        2.12      3.33 o 
   2  -8   5        0.00        5.63      3.34 o 
  -8  -7   5       23.34       26.77      1.18 o 
  -7  -7   5        4.60        4.54      0.97 o 
  -6  -7   5       41.00       40.58      1.90 o 
  -5  -7   5        3.90        0.49      3.17 o 
  -4  -7   5      175.90      169.87      5.55 o 
  -3  -7   5        1.55       -0.58      2.75 o 
  -2  -7   5       12.16       12.23      0.82 o 
  -1  -7   5        6.00        5.69      0.79 o 
   0  -7   5        9.93       10.60      0.62 o 
   1  -7   5        8.58        4.85      3.06 o 
   2  -7   5        9.00        6.02      3.57 o 
   3  -7   5        8.21        5.97      1.15 o 
  -9  -6   5        1.87        2.46      3.96 o 
  -8  -6   5        0.19       -1.57      3.42 o 
  -7  -6   5        7.20        9.38      0.91 o 
  -6  -6   5        2.46        4.09      2.72 o 
  -5  -6   5        0.08        0.45      2.48 o 
  -4  -6   5      274.60      257.99      6.17 o 
  -3  -6   5       20.76       23.42      1.17 o 
  -2  -6   5       43.89       42.51      2.06 o 
  -1  -6   5        4.74        4.99      0.72 o 
   0  -6   5        0.19        0.37      1.65 o 
   1  -6   5        0.67        0.34      2.64 o 
   2  -6   5        1.18        1.02      2.82 o 
   3  -6   5        1.85        0.69      3.06 o 
   4  -6   5        0.19        4.21      3.29 o 
  -9  -5   5        5.51        6.50      1.13 o 
  -8  -5   5        0.00       -1.16      3.23 o 
  -7  -5   5       49.67       62.71      2.30 o 
  -6  -5   5       10.79        9.93      0.82 o 
  -5  -5   5      110.44      108.74      4.26 o 
  -4  -5   5        1.60        1.02      2.51 o 
  -3  -5   5       34.68       33.90      1.33 o 
  -2  -5   5       15.22       16.43      0.73 o 
  -1  -5   5      292.28      281.65      5.53 o 
   0  -5   5       27.31       27.73      0.84 o 
   1  -5   5        0.21        1.36      2.23 o 
   2  -5   5        0.33        0.76      2.58 o 
   3  -5   5        8.22        7.45      0.90 o 
   4  -5   5        5.01        5.29      0.94 o 
   5  -5   5        0.48       -1.28      3.64 o 
  -9  -4   5       18.38       22.70      1.24 o 
  -8  -4   5       33.25       35.63      1.25 o 
  -7  -4   5       37.95       55.11      1.78 o 
  -6  -4   5       53.35       54.93      2.26 o 
  -5  -4   5      102.08      117.68      4.14 o 
  -4  -4   5        1.11       -0.57      1.99 o 
  -3  -4   5      145.99      146.48      3.76 o 
  -2  -4   5        0.41        0.06      1.64 o 
  -1  -4   5        1.66        2.63      1.63 o 
   0  -4   5        0.50        0.88      1.23 o 
   1  -4   5      147.92      169.50      4.50 o 
   2  -4   5      108.06      122.69      4.17 o 
   3  -4   5       57.47       63.52      2.72 o 
   4  -4   5        8.63       11.04      0.88 o 
   5  -4   5       13.03       12.26      1.02 o 
   6  -4   5        0.09       -3.09      3.72 o 
  -9  -3   5        0.39        1.49      3.61 o 
  -8  -3   5        4.93        2.76      3.06 o 
  -7  -3   5        6.36        7.05      0.84 o 
  -6  -3   5       49.02       44.87      1.96 o 
  -5  -3   5     1069.08     1234.84     10.88 o 
  -4  -3   5      138.15      171.77      4.07 o 
  -3  -3   5        5.32        0.82      1.70 o 
  -2  -3   5      203.45      185.65      3.72 o 
  -1  -3   5        4.34        4.90      0.43 o 
   0  -3   5        1.82        0.58      0.72 o 
   1  -3   5      469.23      474.52      6.29 o 
   2  -3   5       42.75       44.66      1.85 o 
   3  -3   5      206.30      208.12      5.29 o 
   4  -3   5       32.87       32.42      1.18 o 
   5  -3   5        0.00       -1.21      2.81 o 
   6  -3   5        0.19       -3.20      3.20 o 
   7  -3   5        0.25        0.33      3.82 o 
  -9  -2   5        0.02        1.51      3.48 o 
  -8  -2   5       10.38       11.42      0.96 o 
  -7  -2   5       58.79       58.92      2.60 o 
  -6  -2   5       24.92       22.36      0.87 o 
  -5  -2   5       22.08       19.16      0.94 o 
  -4  -2   5       30.52       22.59      1.00 o 
  -3  -2   5       81.54       94.18      2.78 o 
  -2  -2   5      598.45      582.87      5.76 o 
  -1  -2   5       84.09       79.59      2.44 o 
   0  -2   5       36.14       44.60      2.10 o 
   1  -2   5     1467.20     1592.12     10.04 o 
   2  -2   5      524.53      565.32      6.60 o 
   3  -2   5      133.82      158.11      4.17 o 
   4  -2   5       25.37       31.65      1.49 o 
   5  -2   5        3.03        1.08      2.72 o 
   6  -2   5       16.03       15.20      0.97 o 
   7  -2   5        0.02        0.00      3.52 o 
   8  -2   5        1.21       -2.49      4.27 o 
  -9  -1   5        0.91       -4.11      4.11 o 
  -8  -1   5        0.19        1.43      2.93 o 
  -7  -1   5       37.50       35.61      1.60 o 
  -6  -1   5       42.15       35.95      1.55 o 
  -5  -1   5        4.42       -2.23      2.23 o 
  -4  -1   5        2.42        3.63      2.00 o 
  -3  -1   5      380.17       -7.97      7.97 o 
  -2  -1   5     1877.02     1937.89      9.96 o 
  -1  -1   5      306.45      335.28      3.96 o 
   0  -1   5       40.67       44.69      3.24 o 
   1  -1   5      145.54      160.18      3.22 o 
   2  -1   5      658.73      666.41      6.48 o 
   3  -1   5       69.06       73.65      2.95 o 
   4  -1   5       15.27       18.40      0.72 o 
   5  -1   5        5.81        7.27      0.75 o 
   6  -1   5        8.17        9.92      0.85 o 
   7  -1   5       25.82       29.29      1.37 o 
   8  -1   5        1.88        5.24      3.90 o 
  -9   0   5        1.72        0.34      4.00 o 
  -8   0   5        1.46       -1.93      3.32 o 
  -7   0   5       38.28       32.76      1.55 o 
  -6   0   5        0.29       -0.42      2.55 o 
  -5   0   5       31.18       27.01      1.28 o 
  -4   0   5      173.85      141.84      4.88 o 
  -3   0   5       79.08       70.26      2.75 o 
  -2   0   5     2199.97      314.20     16.06 o 
  -1   0   5      393.87       -7.05      7.05 o 
   0   0   5       82.92       83.16     45.62 o 
   1   0   5      339.45      364.66      4.11 o 
   2   0   5       99.44      116.31      2.89 o 
   3   0   5      383.29      397.32      5.24 o 
   4   0   5       30.61       41.38      1.96 o 
   5   0   5       21.77       22.63      1.12 o 
   6   0   5        2.17        4.52      2.75 o 
   7   0   5       10.92       10.56      0.99 o 
   8   0   5       21.40       22.17      1.15 o 
   9   0   5       29.51       28.17      1.64 o 
  -8   1   5       10.92       12.40      1.15 o 
  -7   1   5       26.83       21.91      1.02 o 
  -6   1   5       13.31       15.02      0.87 o 
  -5   1   5       45.92       41.17      1.78 o 
  -4   1   5      160.36      173.63      4.48 o 
  -3   1   5      177.37      184.31      4.09 o 
  -2   1   5       44.84       43.81      1.69 o 
  -1   1   5      683.05       -5.00      8.48 o 
   0   1   5      267.16      357.00    215.87 o 
   1   1   5     2173.40     2681.06     30.43 o 
   2   1   5       65.11       65.42      2.26 o 
   3   1   5      140.17      126.79      3.16 o 
   4   1   5        1.50        3.27      1.82 o 
   5   1   5      186.25      203.38      4.84 o 
   6   1   5       28.19       27.86      1.17 o 
   7   1   5        1.27        0.24      2.73 o 
   8   1   5        1.35        4.45      2.99 o 
   9   1   5        7.56        7.09      4.20 o 
  -8   2   5        0.06       -3.08      3.79 o 
  -7   2   5        7.99        5.82      3.21 o 
  -6   2   5       40.84       35.60      1.57 o 
  -5   2   5       78.98       69.00      2.91 o 
  -4   2   5       92.86       93.28      3.80 o 
  -3   2   5        0.33        2.09      1.78 o 
  -2   2   5       94.69       83.30      3.20 o 
  -1   2   5      502.38      321.57      6.60 o 
   0   2   5       30.89       46.65     30.99 o 
   1   2   5     5747.48     6683.90     51.30 o 
   2   2   5      193.42      213.61      3.41 o 
   3   2   5       47.79       49.36      2.17 o 
   4   2   5      972.25     1514.27     10.25 o 
   5   2   5       53.23       64.10      2.66 o 
   6   2   5      154.59      152.63      4.58 o 
   7   2   5        0.50        1.79      2.76 o 
   8   2   5        1.96        1.58      3.08 o 
   9   2   5        4.34        5.33      3.69 o 
  -7   3   5       22.43       20.04      1.19 o 
  -6   3   5       17.86       17.25      1.00 o 
  -5   3   5       11.26       12.80      0.84 o 
  -4   3   5      108.08       96.01      3.92 o 
  -3   3   5        2.37        1.24      2.17 o 
  -2   3   5       58.79       49.91      1.91 o 
  -1   3   5        4.40        2.82      0.51 o 
   0   3   5        4.31        3.53      1.96 o 
   1   3   5      249.62      314.90      4.22 o 
   2   3   5      252.68      290.05      4.10 o 
   3   3   5      387.26      387.49      4.92 o 
   4   3   5      465.29      467.03      5.89 o 
   5   3   5        0.67        1.15      2.03 o 
   6   3   5      112.29      116.40      4.19 o 
   7   3   5       13.29       13.28      0.85 o 
   8   3   5       18.67       17.70      1.00 o 
   9   3   5        1.60        2.43      3.43 o 
  -7   4   5        0.87       -0.52      3.93 o 
  -6   4   5        1.66        0.00      3.37 o 
  -5   4   5       85.71      112.59      3.45 o 
  -4   4   5      159.80      155.39      4.98 o 
  -3   4   5      309.72      297.71      6.28 o 
  -2   4   5        1.81       -0.31      2.21 o 
  -1   4   5        0.00        0.13      1.67 o 
   0   4   5      180.43      199.56     45.35 o 
   1   4   5       30.72       33.44      1.33 o 
   2   4   5      232.36      244.77      4.07 o 
   3   4   5      254.76      250.27      4.29 o 
   4   4   5      287.31      291.98      4.98 o 
   5   4   5       23.58       24.39      1.00 o 
   6   4   5        2.06        3.27      2.17 o 
   7   4   5      272.06      255.15      6.10 o 
   8   4   5        0.55        2.43      2.85 o 
   9   4   5       29.87       26.59      1.61 o 
  -6   5   5        3.23        2.51      3.58 o 
  -5   5   5        4.19        1.54      3.45 o 
  -4   5   5       66.68       72.09      2.85 o 
  -3   5   5       21.99       19.49      1.11 o 
  -1   5   5      171.59      148.66      4.69 o 
   0   5   5       64.39       56.15     11.20 o 
   1   5   5       79.19       85.72      2.96 o 
   2   5   5        3.66        3.49      0.49 o 
   3   5   5      499.24      496.60      6.35 o 
   4   5   5      488.95      513.17      6.70 o 
   5   5   5      142.21      135.62      4.05 o 
   6   5   5       58.57       61.94      2.68 o 
   7   5   5      228.98      258.84      6.29 o 
   8   5   5       40.86       33.54      1.15 o 
   9   5   5        5.27        4.24      1.06 o 
  -5   6   5        0.14       -3.58      3.58 o 
  -4   6   5        1.09        0.27      3.09 o 
  -3   6   5       25.98       25.57      1.22 o 
  -2   6   5        6.23        3.75      2.63 o 
  -1   6   5       57.06       54.05      2.41 o 
   0   6   5        0.08        1.58      1.42 o 
   1   6   5        0.19        0.66      2.02 o 
   2   6   5       92.21       95.13      3.62 o 
   3   6   5      264.08      254.69      5.13 o 
   4   6   5      806.27      760.92      8.73 o 
   5   6   5      366.48      366.37      6.54 o 
   6   6   5      221.55      218.13      5.62 o 
   7   6   5       41.33       44.80      1.81 o 
   8   6   5        0.54        0.67      2.94 o 
   9   6   5        0.07       -3.72      3.72 o 
  -4   7   5        1.12       -1.30      3.43 o 
  -3   7   5        0.12       -0.55      2.99 o 
  -2   7   5       19.84       18.31      0.96 o 
  -1   7   5        7.90        7.95      0.79 o 
   0   7   5        1.07        0.52      0.66 o 
   1   7   5       28.94       27.17      1.09 o 
   2   7   5      346.75      359.56      6.60 o 
   3   7   5      231.76      234.51      5.59 o 
   4   7   5      387.16      383.47      7.01 o 
   5   7   5        7.30        7.77      0.76 o 
   6   7   5       10.84       11.90      0.84 o 
   7   7   5       44.00       40.59      1.69 o 
   8   7   5        0.67       -0.70      3.37 o 
   9   7   5        1.45        4.97      3.70 o 
  -3   8   5        0.11       -0.24      1.03 o 
  -2   8   5        9.00        9.47      0.99 o 
  -1   8   5        2.89        1.58      3.05 o 
   0   8   5       70.05       64.44      4.65 o 
   1   8   5        0.66        3.08      2.49 o 
   2   8   5       10.29        8.39      0.82 o 
   3   8   5      231.54      228.05      6.14 o 
   4   8   5       10.84       10.42      0.82 o 
   5   8   5        0.34        2.76      2.64 o 
   6   8   5        1.55        1.02      2.54 o 
   7   8   5        6.26        7.27      0.93 o 
   8   8   5        0.04        1.26      2.49 o 
   9   8   5        0.90        3.32      3.57 o 
  -2   9   5        6.43        5.33      1.13 o 
  -1   9   5        2.16       -1.27      3.49 o 
   0   9   5        0.05       -0.75      0.99 o 
   1   9   5       28.25       30.99      1.18 o 
   2   9   5        2.26        0.52      2.91 o 
   3   9   5        0.30        2.36      2.70 o 
   4   9   5        1.90        0.13      2.91 o 
   5   9   5       48.90       49.20      2.15 o 
   6   9   5       80.64       82.59      2.99 o 
   7   9   5       27.28       28.66      1.24 o 
   8   9   5       12.22       16.05      1.18 o 
   0  10   5        0.12       -2.52      2.52 o 
   1  10   5        0.83        2.33      2.94 o 
   2  10   5        4.08        3.73      1.00 o 
   5  10   5       17.29       14.01      1.11 o 
   6  10   5        3.02        5.44      3.42 o 
   7  10   5        0.30       -3.76      3.76 o 
  -5  -9   6        0.24        3.42      3.46 o 
  -4  -9   6        3.13        6.50      3.64 o 
  -3  -9   6        0.92        4.46      3.39 o 
  -2  -9   6        1.28       -0.16      3.32 o 
  -1  -9   6        1.09        1.85      1.02 o 
  -7  -8   6        6.12        6.50      1.12 o 
  -6  -8   6       15.37       17.29      1.11 o 
  -5  -8   6        8.54        9.07      0.99 o 
  -4  -8   6        5.94        4.75      0.96 o 
  -3  -8   6        9.28       10.41      0.94 o 
  -2  -8   6        2.33        2.82      3.08 o 
  -1  -8   6        9.31        5.51      3.60 o 
   0  -8   6        1.79       -2.07      3.11 o 
   1  -8   6        3.61        2.58      1.11 o 
  -8  -7   6       19.59       20.89      1.19 o 
  -7  -7   6        1.71        1.90      3.14 o 
  -6  -7   6        2.83        2.12      0.91 o 
  -5  -7   6       32.85       31.47      1.33 o 
  -4  -7   6        3.06       -1.25      2.72 o 
  -3  -7   6        4.58        3.63      0.82 o 
  -2  -7   6        0.67       -0.12      2.61 o 
  -1  -7   6        4.69        1.00      2.84 o 
   0  -7   6        0.00        0.39      2.00 o 
   1  -7   6        0.79       -0.13      3.02 o 
   2  -7   6        1.46       -1.27      3.64 o 
   3  -7   6        0.00        2.27      3.75 o 
  -8  -6   6       21.94       25.48      1.21 o 
  -7  -6   6        4.88        6.85      0.93 o 
  -6  -6   6        0.01        3.75      2.64 o 
  -5  -6   6      189.45      190.53      5.75 o 
  -4  -6   6       44.84       42.92      1.75 o 
  -3  -6   6       74.70       86.18      3.36 o 
  -2  -6   6        9.74       10.68      0.76 o 
  -1  -6   6        3.20        2.25      2.42 o 
   0  -6   6        0.87        1.30      1.78 o 
   1  -6   6       11.09       12.31      0.88 o 
   2  -6   6        0.44        3.84      2.67 o 
   3  -6   6        0.07       -1.03      3.17 o 
   4  -6   6        0.00        4.39      3.76 o 
  -9  -5   6       18.44       18.34      1.27 o 
  -8  -5   6        6.95        7.91      1.03 o 
  -7  -5   6       58.17       63.82      2.54 o 
  -6  -5   6        0.14        2.90      2.54 o 
  -5  -5   6        0.25       -2.37      2.70 o 
  -4  -5   6       97.34       92.04      4.16 o 
  -3  -5   6      163.46      167.18      4.67 o 
  -2  -5   6        0.50        1.22      2.20 o 
  -1  -5   6       15.93       15.37      0.76 o 
   0  -5   6        1.57        0.68      1.63 o 
   1  -5   6        0.08       -0.10      2.40 o 
   2  -5   6        0.72       -2.28      2.69 o 
   3  -5   6        5.30        3.54      2.93 o 
   4  -5   6        0.47       -1.28      3.17 o 
   5  -5   6        2.68       -1.34      3.78 o 
  -9  -4   6       23.06       26.21      1.28 o 
  -8  -4   6        0.38       -1.48      3.37 o 
  -7  -4   6       43.54       39.47      1.43 o 
  -6  -4   6        0.96       -2.14      2.82 o 
  -5  -4   6       86.06       79.47      3.45 o 
  -4  -4   6       22.26       18.27      0.93 o 
  -3  -4   6       40.18       32.26      1.31 o 
  -2  -4   6       20.42       15.64      0.69 o 
  -1  -4   6        3.26        2.88      2.00 o 
   0  -4   6       33.88       28.52      0.82 o 
   1  -4   6        0.65        2.67      2.08 o 
   2  -4   6       56.75       60.24      2.38 o 
   3  -4   6       26.31       31.94      1.22 o 
   4  -4   6        1.47       -2.27      3.17 o 
   5  -4   6        0.02        2.84      3.08 o 
   6  -4   6        1.68        6.24      3.82 o 
  -9  -3   6       12.23       11.41      1.21 o 
  -8  -3   6       29.53       40.36      1.76 o 
  -7  -3   6        0.27        1.47      3.02 o 
  -6  -3   6      296.53      284.83      6.29 o 
  -5  -3   6      136.81      132.73      4.52 o 
  -4  -3   6      211.00      150.34      5.66 o 
  -3  -3   6       13.41        8.26      0.64 o 
  -2  -3   6       27.28       20.47      0.94 o 
  -1  -3   6       33.12       37.08      1.46 o 
   0  -3   6       79.32       76.89      2.03 o 
   1  -3   6       62.28       66.38      2.83 o 
   2  -3   6       13.22       12.43      0.70 o 
   3  -3   6      261.55      270.40      6.01 o 
   4  -3   6       35.70       38.27      1.02 o 
   5  -3   6        6.80        6.62      0.90 o 
   6  -3   6        2.52        3.64      3.21 o 
   7  -3   6        0.03       -0.34      3.85 o 
  -9  -2   6        0.06        3.09      3.57 o 
  -8  -2   6        2.15        3.05      2.99 o 
  -7  -2   6       13.17       12.25      0.90 o 
  -6  -2   6        6.27        5.76      0.78 o 
  -5  -2   6      146.58      131.73      5.04 o 
  -4  -2   6      367.04      399.84      6.98 o 
  -3  -2   6        0.48       -0.49      1.72 o 
  -2  -2   6        0.12        1.18      1.63 o 
  -1  -2   6        1.00        0.34      1.60 o 
   0  -2   6       10.64       11.17      0.60 o 
   1  -2   6      294.75      297.98      4.89 o 
   2  -2   6       32.97       35.43      1.57 o 
   3  -2   6      201.63      207.79      4.94 o 
   4  -2   6       10.75       12.63      0.79 o 
   5  -2   6       14.30       13.99      0.90 o 
   6  -2   6        0.00       -3.18      3.18 o 
   7  -2   6        0.76        0.46      3.45 o 
  -9  -1   6       12.98       18.32      1.24 o 
  -8  -1   6       10.12        6.05      3.63 o 
  -7  -1   6      138.55      154.13      5.44 o 
  -6  -1   6       20.33       14.29      0.85 o 
  -5  -1   6      144.61      100.50      4.29 o 
  -4  -1   6       63.93       60.81      2.35 o 
  -3  -1   6       14.62        8.68      0.64 o 
  -2  -1   6      329.43      248.71      5.77 o 
  -1  -1   6        0.43        1.61      0.46 o 
   0  -1   6       14.86       15.01      2.94 o 
   1  -1   6      706.89      691.29      6.48 o 
   2  -1   6       23.00       22.07      1.11 o 
   3  -1   6       38.80       32.63      1.33 o 
   4  -1   6       31.55       41.56      1.75 o 
   5  -1   6        2.50        2.52      0.78 o 
   6  -1   6        0.13        1.08      2.88 o 
   7  -1   6        0.12        1.12      3.21 o 
   8  -1   6        0.01        3.90      3.78 o 
  -8   0   6       10.25       12.02      1.08 o 
  -7   0   6       42.30       46.10      2.15 o 
  -6   0   6        0.33        0.78      2.60 o 
  -5   0   6      209.32      182.18      4.85 o 
  -4   0   6       29.22       28.83      1.37 o 
  -3   0   6        1.79       -0.87      1.66 o 
  -2   0   6      166.94      125.77      4.60 o 
  -1   0   6      191.69       61.73      4.14 o 
   0   0   6       78.62       72.67     16.92 o 
   1   0   6       96.94       98.05      2.65 o 
   2   0   6      113.13      114.79      3.02 o 
   3   0   6        6.41        7.18      0.55 o 
   4   0   6       18.19       23.53      0.97 o 
   5   0   6       92.14       98.80      4.07 o 
   6   0   6       43.38       44.97      1.84 o 
   7   0   6        9.87       11.51      0.96 o 
   8   0   6        2.21        3.36      3.63 o 
  -8   1   6        7.98        6.39      4.23 o 
  -7   1   6       44.95       42.67      1.57 o 
  -6   1   6       51.03       42.81      1.91 o 
  -5   1   6       28.45       24.72      0.93 o 
  -4   1   6        4.27        0.69      2.36 o 
  -3   1   6       35.20       35.40      1.52 o 
  -2   1   6      472.81      394.57      6.57 o 
  -1   1   6      585.98      383.85      7.00 o 
   0   1   6        9.98        7.54      1.47 o 
   1   1   6       80.05       93.51      2.54 o 
   2   1   6        0.17        1.43      1.51 o 
   3   1   6      107.03      120.08      3.13 o 
   4   1   6       31.88       33.32      1.78 o 
   5   1   6       49.99       53.75      2.20 o 
   6   1   6        0.05       -2.57      2.58 o 
   7   1   6        1.01        0.61      2.75 o 
   8   1   6        0.05       -1.58      3.52 o 
   9   1   6       13.88       13.49      1.18 o 
  -8   2   6        1.66        1.39      3.72 o 
  -7   2   6        0.29       -1.03      3.33 o 
  -6   2   6       26.92       23.71      0.97 o 
  -5   2   6       74.99       81.40      3.18 o 
  -4   2   6       75.34       71.32      2.93 o 
  -3   2   6       51.85       41.97      2.12 o 
  -2   2   6      545.12      473.80      6.70 o 
  -1   2   6      231.43      182.11      4.50 o 
   0   2   6      449.56      421.21    128.97 o 
   1   2   6      102.18      126.17      2.86 o 
   2   2   6        4.07        6.11      0.46 o 
   3   2   6        8.26        7.84      0.52 o 
   4   2   6       73.01       77.43      2.98 o 
   5   2   6        3.01        3.14      0.64 o 
   6   2   6        5.21        7.84      0.78 o 
   7   2   6        5.65        2.33      2.82 o 
   8   2   6        7.56        3.27      3.51 o 
   9   2   6       27.85       24.75      1.24 o 
  -7   3   6        0.03       -2.11      3.58 o 
  -6   3   6        4.64        3.00      0.93 o 
  -5   3   6       11.78       15.97      0.87 o 
  -4   3   6        0.98       -0.10      2.48 o 
  -3   3   6       31.59       27.91      1.24 o 
  -2   3   6      143.97      126.90      4.03 o 
  -1   3   6        7.00        5.84      0.54 o 
   0   3   6        2.28        3.14      0.82 o 
   1   3   6     1094.99     1179.72      8.25 o 
   2   3   6        1.54        1.08      1.51 o 
   3   3   6      163.33      162.01      3.58 o 
   4   3   6       82.41       80.82      2.99 o 
   5   3   6        0.69        2.09      2.08 o 
   6   3   6       63.01       60.45      2.27 o 
   7   3   6       31.47       29.73      1.58 o 
   8   3   6       10.54       10.20      0.97 o 
   9   3   6        0.54       -1.49      3.55 o 
  -7   4   6        3.19        2.82      4.06 o 
  -6   4   6        0.03       -1.05      3.33 o 
  -5   4   6        7.21        9.48      0.93 o 
  -4   4   6      256.45      248.61      6.25 o 
  -3   4   6       16.53       18.85      0.81 o 
  -2   4   6        3.55        3.29      0.63 o 
  -1   4   6       56.50       46.38      1.73 o 
   0   4   6       13.68       11.76      3.38 o 
   1   4   6       81.87       86.59      2.80 o 
   2   4   6        9.17       11.44      0.54 o 
   3   4   6        1.25       -1.42      1.73 o 
   4   4   6       66.25       63.88      2.90 o 
   5   4   6        5.66        5.32      0.64 o 
   6   4   6       72.93       67.68      2.68 o 
   7   4   6       13.58       13.22      0.91 o 
   8   4   6        0.45        1.84      3.03 o 
   9   4   6        2.95        2.81      3.46 o 
  -6   5   6        5.20        4.06      4.02 o 
  -5   5   6        0.05        0.28      3.00 o 
  -4   5   6       29.94       37.51      1.20 o 
  -3   5   6      446.03      429.50      7.96 o 
  -2   5   6      377.30      362.70      6.71 o 
  -1   5   6      100.02       82.43      3.81 o 
   0   5   6       55.57       48.15     11.61 o 
   1   5   6       52.52       53.70      2.20 o 
   2   5   6       72.17       68.43      2.78 o 
   3   5   6       10.25       12.37      0.67 o 
   4   5   6      117.67      113.27      3.55 o 
   5   5   6        0.04        1.58      2.24 o 
   6   5   6       26.30       30.08      1.33 o 
   7   5   6        9.53        7.32      0.88 o 
   8   5   6       31.39       31.13      1.09 o 
   9   5   6       26.42       23.63      1.15 o 
  -5   6   6        0.58        6.44      3.45 o 
  -4   6   6        1.86        4.67      3.17 o 
  -3   6   6        7.66        7.78      0.87 o 
  -2   6   6       17.38       18.24      0.87 o 
  -1   6   6        7.04        6.26      0.72 o 
   0   6   6      126.48      111.87     17.55 o 
   1   6   6      218.76      218.77      4.91 o 
   2   6   6       13.01       15.20      0.67 o 
   3   6   6      112.84      103.13      3.71 o 
   4   6   6       55.43       55.13      2.26 o 
   5   6   6      160.90      155.22      4.73 o 
   6   6   6       37.74       38.71      1.75 o 
   7   6   6       17.09       16.16      0.94 o 
   8   6   6       26.35       21.34      1.06 o 
   9   6   6        0.03       -0.76      3.11 o 
  -4   7   6        1.23        1.31      3.32 o 
  -3   7   6        6.67        7.08      0.97 o 
  -2   7   6       18.02       17.61      0.93 o 
  -1   7   6        0.16        0.94      2.51 o 
   0   7   6        2.41        1.24      1.74 o 
   1   7   6       25.73       32.73      1.42 o 
   2   7   6       41.24       42.46      1.78 o 
   3   7   6      108.38      103.70      4.13 o 
   4   7   6       30.02       27.85      0.97 o 
   5   7   6        0.02       -1.52      2.48 o 
   6   7   6        0.65        1.54      2.73 o 
   7   7   6        0.41        0.25      2.94 o 
   8   7   6       29.05       31.20      1.22 o 
   9   7   6        1.86       -1.42      3.52 o 
  -3   8   6        0.00        5.21      3.45 o 
  -2   8   6        1.52        3.26      3.02 o 
  -1   8   6       24.08       21.36      1.03 o 
   0   8   6       25.02       24.04      0.69 o 
   1   8   6       96.29       95.02      3.87 o 
   2   8   6       37.90       42.85      1.43 o 
   3   8   6       11.33       10.45      0.84 o 
   4   8   6        4.27        4.47      2.54 o 
   5   8   6       43.61       45.97      1.61 o 
   6   8   6       74.00       67.80      2.93 o 
   7   8   6        6.48        5.75      3.18 o 
   8   8   6        4.63        3.78      1.00 o 
   9   8   6       52.74       67.99      2.23 o 
  -2   9   6        0.33        3.14      3.37 o 
  -1   9   6        4.57        5.62      3.46 o 
   0   9   6        0.05       -0.41      2.28 o 
   1   9   6        4.73        3.81      0.90 o 
   2   9   6        2.11        2.36      0.82 o 
   3   9   6        1.58        3.55      2.76 o 
   4   9   6       50.25       52.13      1.96 o 
   5   9   6       11.56       12.65      0.94 o 
   6   9   6       42.80       45.62      2.09 o 
   7   9   6        0.03        0.58      3.30 o 
   8   9   6        1.93        0.76      1.03 o 
   0  10   6        1.76       -1.14      1.54 o 
   1  10   6        1.41        0.94      3.18 o 
   2  10   6        7.59        7.57      0.97 o 
   3  10   6       23.45       26.36      1.27 o 
   5  10   6       37.82       36.96      1.69 o 
   6  10   6        0.53       -2.02      3.45 o 
   7  10   6        3.60        5.91      3.30 o 
  -4  -9   7       24.19       23.21      1.27 o 
  -3  -9   7        1.40        1.90      3.35 o 
  -2  -9   7       10.22        9.96      1.15 o 
  -6  -8   7        0.48        2.51      3.40 o 
  -5  -8   7        3.87        1.11      3.46 o 
  -4  -8   7       11.30       12.65      1.06 o 
  -3  -8   7       17.15       18.92      1.06 o 
  -2  -8   7        2.76       -3.66      3.66 o 
  -1  -8   7        0.07        4.36      3.00 o 
   0  -8   7        1.32       -2.14      2.32 o 
   1  -8   7        0.00        4.69      3.09 o 
  -7  -7   7        5.65        5.93      3.70 o 
  -6  -7   7        5.23        4.93      3.18 o 
  -5  -7   7        3.08        2.61      0.91 o 
  -4  -7   7        6.08        6.32      0.90 o 
  -3  -7   7       32.31       32.15      1.49 o 
  -2  -7   7       19.27       21.64      1.00 o 
  -1  -7   7       16.53       18.03      0.96 o 
   0  -7   7        8.58        7.80      1.34 o 
   1  -7   7        0.45       -0.43      3.11 o 
   2  -7   7        1.40        1.72      3.42 o 
   3  -7   7        0.21       -1.37      3.48 o 
  -8  -6   7        1.77        1.58      1.08 o 
  -7  -6   7       11.56       14.55      1.03 o 
  -6  -6   7        9.31        9.12      0.93 o 
  -5  -6   7        7.07        4.15      2.90 o 
  -4  -6   7       12.20       13.84      0.88 o 
  -3  -6   7        0.01       -1.27      2.51 o 
  -2  -6   7        5.53        3.87      2.40 o 
  -1  -6   7        6.28        1.49      2.67 o 
   0  -6   7       23.36       21.27      1.20 o 
   1  -6   7       12.48       11.90      0.93 o 
   2  -6   7        5.01        4.30      2.94 o 
   3  -6   7        1.38       -0.60      3.52 o 
   4  -6   7        1.55        2.17      3.54 o 
  -8  -5   7       15.86       25.79      1.19 o 
  -7  -5   7       26.16       25.26      1.11 o 
  -6  -5   7        4.20        0.76      2.84 o 
  -5  -5   7       34.19       37.51      1.40 o 
  -4  -5   7        6.53        7.08      0.78 o 
  -3  -5   7        0.01        0.91      2.22 o 
  -2  -5   7        4.11        4.03      2.25 o 
  -1  -5   7        1.24       -2.43      2.43 o 
   0  -5   7       10.13       11.84      1.46 o 
   1  -5   7        1.93       -0.07      0.79 o 
   2  -5   7       63.65       70.85      3.05 o 
   3  -5   7        6.96       -2.52      3.42 o 
   4  -5   7       11.50       13.98      1.06 o 
   5  -5   7        0.07       -1.31      3.61 o 
  -8  -4   7        5.49        6.68      1.03 o 
  -7  -4   7        6.66        8.62      0.91 o 
  -6  -4   7       68.43       70.88      2.56 o 
  -5  -4   7        2.29        1.28      2.63 o 
  -4  -4   7      513.94      502.80      7.70 o 
  -3  -4   7       67.17       61.77      2.60 o 
  -2  -4   7        9.22        8.63      0.67 o 
  -1  -4   7        6.51        6.65      0.64 o 
   0  -4   7        7.02        6.82      0.47 o 
   1  -4   7       22.16       28.44      1.30 o 
   2  -4   7      160.11      151.44      5.31 o 
   3  -4   7        2.19        3.11      0.84 o 
   4  -4   7       32.29       29.97      1.55 o 
   5  -4   7        2.29        1.87      1.00 o 
   6  -4   7        0.00       -1.31      3.67 o 
  -9  -3   7        0.00        2.30      3.96 o 
  -8  -3   7        0.35        3.03      3.20 o 
  -7  -3   7       17.46       22.52      0.97 o 
  -6  -3   7      162.51      154.85      5.37 o 
  -5  -3   7       14.22       18.00      0.81 o 
  -4  -3   7       49.24       39.93      1.82 o 
  -3  -3   7       14.67       15.18      0.73 o 
  -2  -3   7       81.16       70.98      3.23 o 
  -1  -3   7      360.30      296.88      6.58 o 
   0  -3   7        0.34       -0.16      1.31 o 
   1  -3   7        5.11        7.11      0.63 o 
   2  -3   7      233.51      231.27      5.36 o 
   3  -3   7      139.67      130.98      4.82 o 
   4  -3   7       15.88       15.61      0.97 o 
   5  -3   7       10.48       10.66      0.96 o 
   6  -3   7        0.75        1.96      3.46 o 
   7  -3   7        0.01       -3.57      3.64 o 
  -9  -2   7        3.49        5.15      4.45 o 
  -8  -2   7        0.07       -0.61      3.17 o 
  -7  -2   7        0.03       -1.16      2.78 o 
  -6  -2   7       63.00       62.54      2.50 o 
  -5  -2   7       11.01        6.97      0.73 o 
  -4  -2   7        0.95        3.15      2.15 o 
  -3  -2   7        9.02        7.56      0.63 o 
  -2  -2   7      312.40      279.55      5.81 o 
  -1  -2   7      819.67      698.17      8.51 o 
   0  -2   7       30.19       32.63      0.98 o 
   1  -2   7       14.72       14.79      0.63 o 
   2  -2   7       61.37       56.65      2.56 o 
   3  -2   7       48.41       49.03      1.70 o 
   4  -2   7       45.27       43.58      2.15 o 
   5  -2   7        1.64        0.48      3.05 o 
   6  -2   7        1.39       -1.91      3.14 o 
   7  -2   7        0.00        3.24      3.42 o 
  -8  -1   7       12.85       15.02      1.11 o 
  -7  -1   7        4.58        6.59      0.87 o 
  -6  -1   7       69.02       66.91      2.51 o 
  -5  -1   7        6.41        5.02      0.70 o 
  -4  -1   7       19.03       19.67      0.91 o 
  -3  -1   7       16.59       14.83      0.75 o 
  -2  -1   7       30.90       35.78      1.58 o 
  -1  -1   7      527.47      498.87      6.74 o 
   0  -1   7      143.35      155.50     10.09 o 
   1  -1   7      207.72      200.72      4.03 o 
   2  -1   7       59.11       62.05      2.39 o 
   3  -1   7      100.05       92.52      3.54 o 
   4  -1   7       40.63       53.40      1.94 o 
   5  -1   7        1.60        2.61      2.54 o 
   6  -1   7       10.78       11.68      0.94 o 
   7  -1   7        0.13       -1.02      3.39 o 
   8  -1   7        0.15       -0.16      3.70 o 
  -8   0   7        4.27        6.12      3.78 o 
  -7   0   7        0.93        3.24      2.76 o 
  -6   0   7       37.28       33.70      1.57 o 
  -5   0   7        5.39        7.05      0.72 o 
  -4   0   7       48.43       44.10      2.08 o 
  -3   0   7       42.49       45.31      2.03 o 
  -2   0   7       91.07       70.60      2.95 o 
  -1   0   7      106.98      113.90      3.20 o 
   0   0   7      356.97      352.57     14.89 o 
   1   0   7      333.63      352.67      4.77 o 
   2   0   7      428.93      455.83      5.76 o 
   3   0   7        9.28        9.44      0.58 o 
   4   0   7       12.69       16.98      0.82 o 
   5   0   7        3.75        4.27      2.54 o 
   6   0   7       86.50       93.45      3.60 o 
   7   0   7        4.17        4.32      0.93 o 
   8   0   7        0.78        0.76      3.60 o 
  -8   1   7        2.29        0.93      1.11 o 
  -7   1   7       33.44       29.47      1.12 o 
  -6   1   7        2.83        5.78      0.82 o 
  -5   1   7        0.97        1.55      2.39 o 
  -4   1   7       22.40       21.47      0.78 o 
  -3   1   7        8.90        9.87      0.63 o 
  -2   1   7      161.81      167.85      4.06 o 
  -1   1   7      122.06      127.10      3.40 o 
   0   1   7       46.05       46.63      1.42 o 
   1   1   7      177.17      182.81      3.57 o 
   2   1   7     1046.29     1076.01      8.30 o 
   3   1   7      120.37      117.04      3.47 o 
   4   1   7       53.21       54.34      2.06 o 
   5   1   7      125.60      121.31      4.22 o 
   6   1   7       38.17       38.38      1.88 o 
   7   1   7       16.09       13.88      0.96 o 
   8   1   7        1.07        6.36      3.42 o 
   9   1   7        7.86        7.96      1.19 o 
  -7   2   7        0.13        3.85      3.11 o 
  -6   2   7       29.75       32.19      1.12 o 
  -5   2   7       84.72       99.63      3.38 o 
  -4   2   7      194.51      197.35      5.22 o 
  -3   2   7       54.12       46.06      1.87 o 
  -2   2   7      317.65      331.05      5.49 o 
  -1   2   7      222.82      207.68      4.14 o 
   0   2   7      344.55      362.03     13.94 o 
   1   2   7      301.58      293.45      4.33 o 
   2   2   7      322.92      338.40      4.78 o 
   3   2   7      185.02      209.40      4.08 o 
   4   2   7      280.40      272.26      5.05 o 
   5   2   7        0.54       -0.60      2.21 o 
   6   2   7       12.59       12.10      0.85 o 
   7   2   7        0.33        0.49      2.70 o 
   8   2   7        0.51        1.84      3.20 o 
   9   2   7       32.08       31.65      1.46 o 
  -7   3   7        3.07        2.17      3.46 o 
  -6   3   7       26.15       27.50      1.11 o 
  -5   3   7       13.02       16.25      0.91 o 
  -4   3   7      440.40      423.62      7.39 o 
  -3   3   7      371.88      352.19      6.44 o 
  -2   3   7      727.91      671.63      8.03 o 
  -1   3   7       44.21       38.81      1.63 o 
   0   3   7        0.60       -0.02      1.18 o 
   1   3   7       84.97       73.75      2.60 o 
   2   3   7      108.75      112.88      3.10 o 
   3   3   7        6.11        6.15      0.52 o 
   4   3   7       80.73       78.48      3.17 o 
   5   3   7        0.01        0.33      2.17 o 
   6   3   7       14.51       17.16      0.85 o 
   7   3   7       13.17       12.68      0.91 o 
   8   3   7       86.26       80.34      3.17 o 
   9   3   7        2.40        4.81      3.72 o 
  -6   4   7       13.70       12.80      1.14 o 
  -5   4   7        2.23        3.85      2.76 o 
  -4   4   7       25.02       23.39      0.96 o 
  -3   4   7        5.74        4.54      0.75 o 
  -2   4   7        9.52        7.08      0.73 o 
  -1   4   7        2.04        0.24      1.78 o 
   0   4   7      296.16      307.82      3.70 o 
   1   4   7      759.73      796.57      7.64 o 
   2   4   7      262.87      262.49      4.58 o 
   3   4   7       88.36       86.38      3.14 o 
   4   4   7      269.37      247.25      4.96 o 
   5   4   7      143.79      137.31      4.25 o 
   6   4   7       26.86       27.05      1.05 o 
   7   4   7       45.75       43.24      1.85 o 
   8   4   7       33.65       31.71      1.40 o 
   9   4   7       20.32       16.25      1.14 o 
  -6   5   7       15.95        5.88      4.27 o 
  -5   5   7        2.80        2.63      0.96 o 
  -4   5   7        4.33        3.21      3.06 o 
  -3   5   7        0.09        3.88      2.48 o 
  -2   5   7      116.02      108.39      4.28 o 
  -1   5   7       41.74       43.79      1.70 o 
   0   5   7      164.09      164.63      6.20 o 
   1   5   7       35.91       35.28      1.27 o 
   2   5   7      274.39      255.25      4.92 o 
   3   5   7       39.71       37.18      1.75 o 
   4   5   7      390.33      375.03      6.13 o 
   5   5   7      555.46      551.39      7.96 o 
   6   5   7      416.58      413.76      7.52 o 
   7   5   7       92.59      100.74      4.04 o 
   8   5   7       10.74        9.45      1.00 o 
   9   5   7        0.11        1.08      3.40 o 
  -5   6   7        1.71        4.55      3.54 o 
  -4   6   7        0.70       -3.12      3.12 o 
  -3   6   7        2.65        1.79      2.81 o 
  -2   6   7       16.69       15.47      0.87 o 
  -1   6   7       38.62       37.39      1.49 o 
   0   6   7       29.21       26.68      1.55 o 
   1   6   7       47.58       51.21      2.14 o 
   2   6   7      220.42      210.09      4.94 o 
   3   6   7      699.82      645.38      8.13 o 
   4   6   7      479.06      494.34      7.50 o 
   5   6   7      144.82      138.38      4.67 o 
   6   6   7        3.58        3.06      2.75 o 
   7   6   7       20.80       22.99      0.97 o 
   8   6   7       15.56       13.22      1.05 o 
   9   6   7       13.61       13.32      1.11 o 
  -4   7   7        5.98        4.54      3.64 o 
  -3   7   7        0.54       -1.76      3.14 o 
  -2   7   7        7.38        5.14      2.93 o 
  -1   7   7       27.64       24.47      1.21 o 
   0   7   7       42.62       41.52      2.66 o 
   1   7   7      126.01      128.65      4.59 o 
   2   7   7       20.04       24.57      0.93 o 
   3   7   7        3.74        3.51      0.72 o 
   4   7   7      289.83      294.22      6.40 o 
   5   7   7        8.41        9.50      0.82 o 
   6   7   7        4.21       -2.08      2.99 o 
   7   7   7       16.60       14.40      0.97 o 
   8   7   7       23.24       22.57      1.12 o 
   9   7   7        7.76        6.23      1.11 o 
  -3   8   7        2.25        0.87      3.52 o 
  -2   8   7        1.25       -3.39      3.39 o 
  -1   8   7       28.16       27.17      1.42 o 
   0   8   7        1.17        2.76      1.99 o 
   1   8   7        5.34        5.88      0.82 o 
   2   8   7       13.51       14.05      0.87 o 
   3   8   7        4.09        4.17      0.79 o 
   4   8   7       34.72       29.97      1.27 o 
   5   8   7        0.01        2.02      2.55 o 
   6   8   7       99.60       95.54      3.75 o 
   7   8   7       80.77       75.50      3.08 o 
   8   8   7       12.20       15.68      1.12 o 
   9   8   7        5.57        5.79      1.13 o 
  -1   9   7        0.18       -3.55      3.55 o 
   0   9   7        0.96        0.27      2.19 o 
   1   9   7        0.67        2.70      2.60 o 
   2   9   7        2.06        0.54      2.73 o 
   3   9   7       11.23       13.59      0.91 o 
   4   9   7       30.43       31.01      1.34 o 
   5   9   7       52.35       58.08      2.36 o 
   6   9   7       17.77       15.97      1.03 o 
   7   9   7       19.06       19.46      1.09 o 
   8   9   7        0.22        1.48      3.52 o 
   0  10   7        5.96        7.08      4.52 o 
   1  10   7        3.10        2.72      3.20 o 
   2  10   7       16.18       14.59      1.06 o 
   3  10   7        2.52        4.66      3.09 o 
   4  10   7        2.08       -2.25      3.32 o 
   5  10   7       11.47       12.84      1.02 o 
   6  10   7       30.28       26.68      1.57 o 
   7  10   7        0.68        1.60      1.03 o 
  -6  -8   8        0.97        3.51      3.58 o 
  -5  -8   8        0.03        0.16      3.52 o 
  -4  -8   8       20.20       21.21      1.16 o 
  -3  -8   8        2.76        1.43      3.35 o 
  -2  -8   8        3.75        0.31      3.40 o 
  -1  -8   8        0.13       -2.79      3.57 o 
   0  -8   8        0.07       -0.85      2.35 o 
  -7  -7   8       22.35       27.18      1.24 o 
  -6  -7   8        0.22       -2.24      3.33 o 
  -5  -7   8        1.06        0.00      3.26 o 
  -4  -7   8       99.24      102.81      3.65 o 
  -3  -7   8       14.13       13.71      1.00 o 
  -2  -7   8        9.24       11.13      0.97 o 
  -1  -7   8        4.52        4.90      3.05 o 
   0  -7   8        1.42        1.27      2.22 o 
   1  -7   8        0.06       -2.15      3.23 o 
   2  -7   8        0.25       -2.96      3.55 o 
  -7  -6   8        0.01       -1.45      3.40 o 
  -6  -6   8       41.24       44.59      1.79 o 
  -5  -6   8        1.07       -1.24      3.08 o 
  -4  -6   8        4.92        4.41      2.87 o 
  -3  -6   8       25.29       24.11      1.05 o 
  -2  -6   8       28.18       27.35      1.12 o 
  -1  -6   8        5.73        3.24      3.14 o 
   0  -6   8       11.25        9.98      0.64 o 
   1  -6   8        3.00        4.35      0.88 o 
   2  -6   8        0.44        0.75      3.21 o 
   3  -6   8        1.16        1.25      3.34 o 
  -8  -5   8       16.48       16.83      1.19 o 
  -7  -5   8        0.00        3.06      3.20 o 
  -6  -5   8       18.33       14.97      1.03 o 
  -5  -5   8       13.87       15.77      0.93 o 
  -4  -5   8       36.35       40.14      1.58 o 
  -3  -5   8       56.03       58.46      2.44 o 
  -2  -5   8        1.49        2.14      2.43 o 
  -1  -5   8        0.05        0.42      2.30 o 
   0  -5   8        1.13        0.91      1.73 o 
   1  -5   8        0.34       -0.24      2.72 o 
   2  -5   8        1.02        1.27      2.88 o 
   3  -5   8        8.72        4.64      3.54 o 
   4  -5   8        7.28        6.78      1.06 o 
   5  -5   8        0.04        0.16      3.85 o 
  -8  -4   8        2.85        1.31      3.57 o 
  -7  -4   8       32.90       37.82      1.43 o 
  -6  -4   8       46.83       41.33      1.87 o 
  -5  -4   8      259.66      259.25      6.49 o 
  -4  -4   8      262.51      252.31      6.07 o 
  -3  -4   8       85.14       89.64      3.50 o 
  -2  -4   8       14.13       13.35      0.70 o 
  -1  -4   8        4.81        5.33      0.67 o 
   0  -4   8       19.48       22.33      0.83 o 
   1  -4   8        1.03        0.94      2.54 o 
   2  -4   8        1.02        0.93      2.60 o 
   3  -4   8       29.17       34.94      1.28 o 
   4  -4   8       21.35       17.31      1.08 o 
   5  -4   8        2.38        2.09      1.02 o 
  -8  -3   8        1.14       -2.57      3.81 o 
  -7  -3   8        2.05        5.26      3.05 o 
  -6  -3   8        0.18        0.24      2.73 o 
  -5  -3   8        2.39        4.47      2.52 o 
  -4  -3   8       44.89       47.66      2.12 o 
  -3  -3   8       77.40       77.81      3.24 o 
  -2  -3   8        3.60        2.31      2.11 o 
  -1  -3   8      142.44      147.71      4.29 o 
   0  -3   8        5.80        7.34      0.46 o 
   1  -3   8        0.83        0.85      0.66 o 
   2  -3   8       87.58       94.00      3.68 o 
   3  -3   8        5.23        5.27      0.82 o 
   4  -3   8       48.37       43.16      1.76 o 
   5  -3   8        1.09        3.46      3.09 o 
   6  -3   8        0.10        3.57      3.46 o 
  -8  -2   8       11.59       14.46      1.11 o 
  -7  -2   8        0.96       -2.39      3.27 o 
  -6  -2   8      111.61       95.78      4.10 o 
  -5  -2   8      190.41      161.73      5.03 o 
  -4  -2   8       39.44       33.56      1.66 o 
  -3  -2   8        4.73        3.90      0.61 o 
  -2  -2   8        7.37        7.84      0.61 o 
  -1  -2   8        0.04        2.55      1.79 o 
   0  -2   8        1.29        0.37      0.52 o 
   1  -2   8       22.99       26.29      1.20 o 
   2  -2   8        0.05       -0.79      2.24 o 
   3  -2   8        1.31        1.09      0.73 o 
   4  -2   8        2.66        4.36      2.75 o 
   5  -2   8       10.46       10.87      0.96 o 
   6  -2   8        3.80       -0.42      3.29 o 
   7  -2   8        1.64        3.55      3.49 o 
  -8  -1   8        2.74        1.13      3.76 o 
  -7  -1   8       26.78       29.50      1.15 o 
  -6  -1   8       46.38       42.83      1.85 o 
  -5  -1   8       22.90       18.40      0.82 o 
  -4  -1   8       82.83       75.21      2.89 o 
  -3  -1   8      143.72      150.28      4.10 o 
  -2  -1   8      113.92      142.78      3.83 o 
  -1  -1   8      378.79      403.02      5.86 o 
   0  -1   8      509.35      578.88     28.60 o 
   1  -1   8        7.59        9.24      0.60 o 
   2  -1   8       55.60       54.07      2.33 o 
   3  -1   8        4.37        3.61      0.67 o 
   4  -1   8       26.95       29.20      1.02 o 
   5  -1   8       15.91       19.04      0.93 o 
   6  -1   8        1.71        0.66      3.02 o 
   7  -1   8        0.00       -1.67      3.36 o 
   8  -1   8        1.69        2.75      4.11 o 
  -8   0   8       16.62       21.06      1.21 o 
  -7   0   8       17.15       20.39      1.08 o 
  -6   0   8        6.19        6.00      0.85 o 
  -5   0   8       67.35       50.50      2.24 o 
  -4   0   8        0.00        2.43      2.24 o 
  -3   0   8        5.90        6.54      0.61 o 
  -2   0   8       10.78        8.12      0.55 o 
  -1   0   8       48.81       61.19      2.42 o 
   0   0   8       13.78       16.89      1.50 o 
   1   0   8        2.52        2.76      1.66 o 
   2   0   8      263.28      296.59      5.13 o 
   3   0   8       56.62       79.05      2.44 o 
   4   0   8       23.91       29.02      1.15 o 
   5   0   8        0.24        0.85      2.51 o 
   6   0   8       33.92       33.96      1.08 o 
   7   0   8        7.75        9.27      0.99 o 
   8   0   8        0.50        0.00      3.63 o 
  -8   1   8       17.63       21.39      1.54 o 
  -7   1   8        6.80        6.09      3.40 o 
  -6   1   8       26.26       23.99      1.00 o 
  -5   1   8       67.05       59.90      2.27 o 
  -4   1   8      143.59      110.83      4.26 o 
  -3   1   8      286.46      260.34      5.38 o 
  -2   1   8       20.65       16.31      0.75 o 
  -1   1   8       24.15       22.77      0.94 o 
   0   1   8       34.50       38.20      1.08 o 
   1   1   8      718.87      792.89      7.51 o 
   2   1   8       19.38       19.55      0.78 o 
   3   1   8      310.60      316.74      5.45 o 
   4   1   8        0.45        3.15      2.02 o 
   5   1   8        5.66        4.69      2.57 o 
   6   1   8        1.25        0.00      2.96 o 
   7   1   8       16.17       17.58      1.02 o 
   8   1   8        0.04        3.93      3.17 o 
  -7   2   8        7.65        7.50      1.09 o 
  -6   2   8        0.47        0.40      3.27 o 
  -5   2   8       13.50       17.68      0.90 o 
  -4   2   8       24.48       24.41      0.85 o 
  -3   2   8      128.50      124.11      4.17 o 
  -2   2   8      335.71      333.36      5.79 o 
  -1   2   8      487.27      450.66      6.19 o 
   0   2   8        0.89        1.81      0.44 o 
   1   2   8        9.36       13.99      0.57 o 
   2   2   8      702.09      765.56      7.62 o 
   3   2   8       17.12       17.25      0.84 o 
   4   2   8       27.97       28.12      1.20 o 
   5   2   8       33.42       36.17      1.27 o 
   6   2   8        1.30        0.57      2.72 o 
   7   2   8        8.45        6.96      0.93 o 
   8   2   8       24.66       22.85      1.37 o 
   9   2   8        0.38       -2.66      3.85 o 
  -7   3   8        1.31       -3.70      3.70 o 
  -6   3   8        1.01       -0.15      3.27 o 
  -5   3   8       23.12       21.33      1.02 o 
  -4   3   8       17.91       17.89      0.87 o 
  -3   3   8      296.10      295.80      6.09 o 
  -2   3   8      163.47      161.39      4.51 o 
  -1   3   8        0.00        0.37      1.81 o 
   0   3   8        2.92        4.17      0.92 o 
   1   3   8        3.39        2.27      1.81 o 
   2   3   8        6.98        6.36      0.55 o 
   3   3   8        8.69        9.99      0.61 o 
   4   3   8       32.44       32.84      1.46 o 
   5   3   8       16.09       16.83      0.93 o 
   6   3   8       13.70       13.67      0.88 o 
   7   3   8       16.21       17.18      0.97 o 
   8   3   8       32.98       35.13      1.49 o 
   9   3   8        1.27       -2.09      3.78 o 
  -6   4   8        0.01        4.03      3.29 o 
  -5   4   8        1.18        4.52      2.91 o 
  -4   4   8        2.66       -2.20      3.03 o 
  -3   4   8       62.01       60.23      2.65 o 
  -2   4   8      851.08      810.23      9.39 o 
  -1   4   8      365.91      347.37      6.14 o 
   0   4   8      401.52      380.77     20.52 o 
   1   4   8       13.71       13.25      0.58 o 
   2   4   8       81.39       79.13      2.98 o 
   3   4   8       68.70       65.71      2.53 o 
   4   4   8        1.14       -1.15      2.21 o 
   5   4   8      182.60      189.46      5.09 o 
   6   4   8        7.65        4.50      2.87 o 
   7   4   8        0.11        0.37      2.93 o 
   8   4   8        2.86        1.67      3.42 o 
   9   4   8        3.11       -3.90      3.90 o 
  -5   5   8        5.19       -0.15      3.67 o 
  -4   5   8        0.05       -2.88      2.90 o 
  -3   5   8        1.81        3.48      2.70 o 
  -2   5   8        6.01        3.91      2.76 o 
  -1   5   8       52.21       49.24      2.27 o 
   0   5   8        0.04        1.60      1.89 o 
   1   5   8      125.08      125.45      3.81 o 
   2   5   8       80.29       85.92      3.26 o 
   3   5   8       44.10       46.63      1.88 o 
   4   5   8      646.15      579.61      7.82 o 
   5   5   8        6.34        7.12      0.78 o 
   6   5   8      337.04      330.26      7.26 o 
   7   5   8       19.88       20.63      1.03 o 
   8   5   8       18.64       16.86      1.05 o 
   9   5   8        8.98        7.33      1.12 o 
  -5   6   8        0.83        2.42      3.78 o 
  -4   6   8        1.47        1.18      0.96 o 
  -3   6   8        4.46        4.87      0.88 o 
  -2   6   8        9.03        5.09      2.93 o 
  -1   6   8       73.30       60.99      2.72 o 
   0   6   8       19.57       22.21      0.83 o 
   1   6   8        0.13        2.54      2.14 o 
   2   6   8        8.14        4.14      0.67 o 
   3   6   8        4.98        1.82      2.42 o 
   4   6   8       10.37       10.25      0.79 o 
   5   6   8       67.80       72.39      3.05 o 
   6   6   8       17.03       15.56      0.90 o 
   7   6   8        6.60        3.60      3.08 o 
   8   6   8        0.26       -3.48      3.48 o 
   9   6   8        1.94        3.87      3.24 o 
  -4   7   8        1.92       -2.40      3.96 o 
  -3   7   8        0.06        1.22      3.08 o 
  -2   7   8       13.80       11.87      0.99 o 
  -1   7   8       21.62       22.08      0.96 o 
   0   7   8       22.34       16.45      1.64 o 
   1   7   8       44.61       44.40      1.58 o 
   2   7   8       16.50       10.17      0.81 o 
   3   7   8       30.18       28.71      1.08 o 
   4   7   8        0.48        3.61      2.46 o 
   5   7   8       23.99       21.05      1.09 o 
   6   7   8        2.01        2.33      2.84 o 
   7   7   8        0.28        1.22      3.02 o 
   8   7   8       15.75       13.32      1.08 o 
   9   7   8        0.07        2.33      3.60 o 
  -3   8   8        8.45        9.60      1.15 o 
  -2   8   8       32.06       33.76      1.22 o 
  -1   8   8        5.70        8.35      0.96 o 
   0   8   8       30.56       31.01      0.86 o 
   1   8   8       16.19       14.26      0.87 o 
   2   8   8       55.81       57.23      2.69 o 
   3   8   8        5.13        7.00      0.84 o 
   4   8   8        3.46        1.52      3.18 o 
   5   8   8       10.26       11.72      0.90 o 
   6   8   8        0.96       -0.96      2.97 o 
   7   8   8        0.90        1.03      2.90 o 
   8   8   8        6.58        5.87      1.06 o 
  -1   9   8        4.75        6.42      1.03 o 
   0   9   8        0.29        1.28      2.06 o 
   1   9   8        0.41       -0.43      2.99 o 
   2   9   8       21.70       21.46      1.00 o 
   3   9   8        0.01        0.70      2.60 o 
   4   9   8       40.06       45.91      1.63 o 
   5   9   8        1.74        1.28      2.85 o 
   6   9   8       37.51       38.44      1.57 o 
   7   9   8        2.76        3.75      3.39 o 
   8   9   8        0.25       -0.67      3.67 o 
   1  10   8        0.02        0.49      3.12 o 
   2  10   8       22.02       24.05      1.14 o 
   3  10   8        6.62        7.74      1.03 o 
   4  10   8       64.31       71.95      2.79 o 
   5  10   8       70.56       72.28      3.39 o 
   6  10   8        6.18       -1.79      3.90 o 
   7  10   8       45.35       54.54      2.15 o 
  -4  -8   9        0.27       -3.43      3.43 o 
  -3  -8   9        3.23        5.56      3.39 o 
  -2  -8   9       10.01        9.24      1.12 o 
  -1  -8   9        3.92        6.21      3.85 o 
  -6  -7   9        1.20        3.30      1.08 o 
  -5  -7   9        3.04        1.12      3.45 o 
  -4  -7   9        4.18        3.66      3.29 o 
  -3  -7   9        1.06        3.20      3.39 o 
  -2  -7   9        4.11        1.94      1.00 o 
  -1  -7   9        2.60        0.93      3.43 o 
   0  -7   9        7.32        5.22      1.59 o 
   1  -7   9        3.35       -1.15      3.60 o 
  -7  -6   9       23.81       25.93      1.37 o 
  -6  -6   9        0.02       -1.57      3.27 o 
  -5  -6   9        3.72        1.03      3.14 o 
  -4  -6   9       33.52       36.75      1.60 o 
  -3  -6   9       11.35        9.08      0.94 o 
  -2  -6   9        2.52        0.39      2.99 o 
  -1  -6   9        0.00        3.78      2.61 o 
   0  -6   9        0.67        2.26      2.09 o 
   1  -6   9        0.00        0.28      2.82 o 
   2  -6   9        0.00        1.54      3.34 o 
   3  -6   9        5.19        2.51      3.88 o 
  -7  -5   9        0.06       -1.76      3.46 o 
  -6  -5   9        0.08       -1.63      3.30 o 
  -5  -5   9        5.32        6.94      0.90 o 
  -4  -5   9       21.95       23.63      0.99 o 
  -3  -5   9       18.67       19.31      0.93 o 
  -2  -5   9       14.31       16.85      0.85 o 
  -1  -5   9        1.81        2.94      2.45 o 
   0  -5   9        3.06        1.86      2.03 o 
   1  -5   9        6.41        7.45      0.88 o 
   2  -5   9        3.75        1.36      3.23 o 
   3  -5   9       27.99       22.58      1.17 o 
   4  -5   9        0.05        2.28      3.52 o 
  -8  -4   9        1.37        3.60      3.48 o 
  -6  -4   9       14.06       14.01      0.99 o 
  -5  -4   9       92.34       90.65      3.84 o 
  -4  -4   9       22.28       25.74      0.94 o 
  -3  -4   9        6.82        6.47      0.76 o 
  -2  -4   9        4.42        5.29      0.72 o 
  -1  -4   9       54.66       60.97      2.54 o 
   0  -4   9       12.02       11.54      0.57 o 
   1  -4   9        2.62        3.60      0.81 o 
   2  -4   9       10.66       11.37      0.93 o 
   3  -4   9       30.07       26.86      1.09 o 
   4  -4   9       61.83       64.76      2.53 o 
   5  -4   9        2.34       -0.31      3.72 o 
  -8  -3   9        6.49        9.65      1.09 o 
  -7  -3   9        5.23        4.52      3.27 o 
  -6  -3   9       13.16       14.04      0.94 o 
  -5  -3   9       32.19       28.34      1.30 o 
  -4  -3   9       78.43       72.31      3.39 o 
  -3  -3   9       17.08       21.49      0.87 o 
  -2  -3   9       17.13       16.43      0.75 o 
  -1  -3   9       92.21       93.30      3.81 o 
   0  -3   9       25.96       30.04      6.13 o 
   1  -3   9        7.70        7.57      0.76 o 
   2  -3   9       35.18       39.08      1.81 o 
   3  -3   9        2.51        3.88      2.81 o 
   4  -3   9        0.19       -2.96      2.96 o 
   5  -3   9        4.98        4.66      1.00 o 
   6  -3   9        1.34       -0.16      3.75 o 
  -8  -2   9        2.15        6.69      3.67 o 
  -7  -2   9       28.15       39.11      1.19 o 
  -6  -2   9       63.60       63.43      3.20 o 
  -5  -2   9       24.06       22.99      0.90 o 
  -4  -2   9       85.36       78.09      3.66 o 
  -3  -2   9       10.25       11.57      0.72 o 
  -2  -2   9       25.29       27.47      1.08 o 
  -1  -2   9        1.15        0.55      0.61 o 
   0  -2   9       15.19       15.71      1.00 o 
   1  -2   9        0.94       -0.72      2.33 o 
   2  -2   9       78.23       80.89      3.42 o 
   3  -2   9        0.05       -0.97      2.57 o 
   4  -2   9       14.55       14.86      0.96 o 
   5  -2   9        0.17        4.72      2.84 o 
   6  -2   9        1.56       -3.60      3.60 o 
   7  -2   9        2.16       -0.69      3.91 o 
  -8  -1   9       55.27       64.27      3.12 o 
  -7  -1   9       16.05       15.67      1.08 o 
  -6  -1   9       32.51       32.62      1.76 o 
  -5  -1   9       31.94       32.27      1.40 o 
  -4  -1   9       40.77       42.12      1.69 o 
  -3  -1   9       80.23       81.64      3.38 o 
  -2  -1   9       41.05       47.64      1.97 o 
  -1  -1   9        5.21        2.42      1.99 o 
   0  -1   9        3.86        4.61      0.81 o 
   1  -1   9       19.40       22.50      0.96 o 
   2  -1   9       35.04       35.01      1.88 o 
   3  -1   9       41.77       42.63      1.82 o 
   4  -1   9        5.38        3.94      2.81 o 
   5  -1   9       17.19       20.52      0.99 o 
   6  -1   9        1.75        2.20      3.02 o 
   7  -1   9       10.96       12.87      1.12 o 
  -8   0   9       16.63       18.19      1.27 o 
  -7   0   9        2.63        2.45      3.27 o 
  -6   0   9       98.57       87.63      3.83 o 
  -5   0   9        4.04        0.69      2.70 o 
  -4   0   9        0.18       -1.18      2.30 o 
  -3   0   9       24.56       23.93      1.14 o 
  -2   0   9        7.01       10.11      0.63 o 
  -1   0   9      132.89      134.13      3.73 o 
   0   0   9       11.63       12.88      1.23 o 
   1   0   9        1.61        1.94      0.57 o 
   2   0   9       48.39       47.60      1.72 o 
   3   0   9      247.64      246.25      5.47 o 
   4   0   9       23.76       23.02      1.11 o 
   5   0   9       11.06       13.68      0.90 o 
   6   0   9        4.50        4.57      2.97 o 
   7   0   9        0.58        2.79      3.20 o 
   8   0   9        0.21       -3.02      3.87 o 
  -7   1   9        0.01        2.51      3.21 o 
  -6   1   9        2.78       -2.21      2.91 o 
  -5   1   9       57.09       46.77      1.94 o 
  -4   1   9      347.91      299.73      6.30 o 
  -3   1   9      336.80      320.16      6.08 o 
  -2   1   9        8.16        5.29      0.63 o 
  -1   1   9      112.64      109.09      3.52 o 
   0   1   9       85.71       86.76      4.14 o 
   1   1   9       32.71       36.55      1.36 o 
   2   1   9      179.17      193.35      4.43 o 
   3   1   9        2.95        3.20      0.64 o 
   4   1   9       54.31       59.39      2.29 o 
   5   1   9       23.31       29.04      1.00 o 
   6   1   9        7.50        8.20      0.90 o 
   7   1   9        0.05       -3.11      3.11 o 
   8   1   9        2.38       -2.69      3.63 o 
  -7   2   9        0.35       -3.61      3.61 o 
  -6   2   9        8.83       10.23      1.00 o 
  -5   2   9       13.73       14.64      0.91 o 
  -4   2   9       84.53       85.37      4.01 o 
  -3   2   9      481.03      459.58      7.23 o 
  -2   2   9      428.85      397.61      6.51 o 
  -1   2   9      137.31      118.06      3.68 o 
   0   2   9       36.77       37.75      1.79 o 
   1   2   9       53.10       53.76      2.24 o 
   2   2   9      117.61      121.48      3.68 o 
   3   2   9        0.54        0.81      1.87 o 
   4   2   9        1.90       -1.27      2.34 o 
   5   2   9        0.29        0.00      2.61 o 
   6   2   9        0.31        3.70      2.84 o 
   7   2   9       17.00       15.32      1.03 o 
   8   2   9        0.08        1.81      3.39 o 
  -6   3   9        1.04        2.31      3.27 o 
  -5   3   9        1.25        1.45      0.88 o 
  -4   3   9        8.17        9.07      0.82 o 
  -3   3   9        6.13        6.09      0.75 o 
  -2   3   9        5.53        6.51      0.70 o 
  -1   3   9       17.61       12.98      0.67 o 
   0   3   9        0.54        1.21      1.37 o 
   1   3   9      346.43      372.61      5.83 o 
   2   3   9      198.55      222.97      4.60 o 
   3   3   9       59.14       57.87      2.75 o 
   4   3   9        0.67       -1.88      2.33 o 
   5   3   9      126.67      123.90      4.67 o 
   6   3   9      121.53      146.13      5.16 o 
   7   3   9       32.12       33.37      1.76 o 
   8   3   9        0.78        1.46      3.27 o 
   9   3   9        6.42       -3.69      4.32 o 
  -6   4   9       16.91       20.58      1.21 o 
  -5   4   9       36.59       47.12      1.97 o 
  -4   4   9        3.80        0.91      3.00 o 
  -3   4   9       87.69       84.65      4.14 o 
  -2   4   9       97.58       96.96      3.87 o 
  -1   4   9      435.42      404.18      6.70 o 
   0   4   9       47.93       46.05      1.38 o 
   1   4   9      229.78      247.13      5.05 o 
   2   4   9       11.78       12.56      0.64 o 
   3   4   9      211.44      214.31      4.84 o 
   4   4   9      158.32      149.97      4.67 o 
   5   4   9       49.20       61.55      2.30 o 
   6   4   9       95.29       99.01      4.57 o 
   7   4   9       52.79       55.04      1.73 o 
   8   4   9        9.79        9.21      1.03 o 
   9   4   9       15.75       14.77      1.22 o 
  -5   5   9        0.02        2.58      3.42 o 
  -4   5   9       37.22       38.51      1.70 o 
  -3   5   9        4.12        5.29      2.84 o 
  -2   5   9        8.01        8.62      0.79 o 
  -1   5   9       24.77       22.42      0.97 o 
   0   5   9       12.59       10.51      0.50 o 
   1   5   9        0.75       -0.82      2.28 o 
   2   5   9      217.27      229.27      5.11 o 
   3   5   9       60.05       56.34      2.23 o 
   4   5   9      712.51      740.66      9.25 o 
   5   5   9      144.44      149.86      4.95 o 
   6   5   9        7.58        6.85      0.90 o 
   7   5   9        5.95        2.84      3.14 o 
   8   5   9        2.80        2.06      3.42 o 
   9   5   9        1.56        4.93      3.57 o 
  -4   6   9        9.34        8.41      1.06 o 
  -3   6   9        0.89       -0.72      2.85 o 
  -2   6   9        1.30       -0.90      2.81 o 
  -1   6   9        0.71        1.61      2.55 o 
   0   6   9        8.34        7.91      1.15 o 
   1   6   9       10.17        7.72      0.73 o 
   2   6   9       99.95       96.86      3.87 o 
   3   6   9       12.49        9.60      0.79 o 
   4   6   9       28.81       28.95      1.17 o 
   5   6   9       54.70       57.99      1.90 o 
   6   6   9       17.40       16.74      0.97 o 
   7   6   9       26.26       22.96      1.03 o 
   8   6   9        0.00        5.54      3.24 o 
   9   6   9       25.54       25.44      1.27 o 
  -3   7   9        1.83        0.00      3.49 o 
  -2   7   9       10.37        9.54      0.96 o 
  -1   7   9       13.14       14.62      0.91 o 
   0   7   9       29.63       28.70      1.77 o 
   1   7   9      104.77       96.05      4.04 o 
   2   7   9       49.51       47.81      1.94 o 
   3   7   9        9.35        9.05      0.81 o 
   4   7   9        9.57        8.33      0.85 o 
   5   7   9       97.08       96.32      3.89 o 
   6   7   9        6.34        6.79      0.90 o 
   7   7   9       66.93       68.19      2.57 o 
   8   7   9        3.55        4.06      1.00 o 
   9   7   9        4.74        1.37      4.06 o 
  -2   8   9        5.76        3.75      3.75 o 
  -1   8   9        3.66        2.82      0.94 o 
   0   8   9        1.21        1.26      2.11 o 
   1   8   9        5.91        3.26      3.02 o 
   2   8   9        0.12        0.63      2.57 o 
   3   8   9       15.78       14.55      0.88 o 
   4   8   9       66.88       65.01      2.90 o 
   5   8   9       38.45       39.14      1.64 o 
   6   8   9      126.06      123.89      5.41 o 
   7   8   9        3.47       -3.48      3.67 o 
   8   8   9       34.78       32.70      1.54 o 
  -1   9   9       18.15       18.22      1.21 o 
   0   9   9       12.82       10.78      0.73 o 
   1   9   9       23.29       25.15      1.17 o 
   2   9   9       19.82       21.45      1.02 o 
   3   9   9       29.87       28.96      1.09 o 
   4   9   9        1.70       -0.72      3.15 o 
   5   9   9        5.78        4.17      0.96 o 
   6   9   9        0.71        1.78      0.94 o 
   7   9   9       17.93       19.24      1.15 o 
   1  10   9        2.56        2.02      3.48 o 
   2  10   9       48.25       49.32      2.12 o 
   3  10   9       35.45       38.72      1.64 o 
   4  10   9        1.75       -1.75      3.55 o 
   5  10   9        1.32        4.52      3.26 o 
   6  10   9       21.57       20.64      1.18 o 
  -5  -7  10        2.89        0.69      3.73 o 
  -4  -7  10        1.25       -1.30      3.58 o 
  -3  -7  10        0.00       -2.70      3.33 o 
  -2  -7  10        7.14        4.70      1.05 o 
  -1  -7  10        1.17       -2.90      3.58 o 
   0  -7  10        2.26        0.13      2.53 o 
  -6  -6  10        0.51       -3.52      3.52 o 
  -5  -6  10        0.23       -3.33      3.33 o 
  -4  -6  10       19.22       18.40      1.11 o 
  -3  -6  10        5.56        3.48      3.33 o 
  -2  -6  10        8.71       10.80      0.97 o 
  -1  -6  10        0.03        3.91      2.84 o 
   0  -6  10        4.51        3.46      2.30 o 
   1  -6  10        0.81       -1.37      3.18 o 
   2  -6  10        2.62       -2.45      3.79 o 
  -7  -5  10        0.01       -2.40      3.66 o 
  -6  -5  10        5.88        5.97      0.99 o 
  -5  -5  10       48.17       47.76      1.82 o 
  -4  -5  10      124.84      120.13      5.07 o 
  -3  -5  10      123.26      132.50      5.22 o 
  -2  -5  10       57.18       59.92      2.45 o 
  -1  -5  10        0.82        1.28      2.52 o 
   0  -5  10       10.24       11.03      0.62 o 
   1  -5  10        5.40        2.84      3.18 o 
   2  -5  10       10.25       10.56      1.00 o 
   3  -5  10        0.72        1.28      1.03 o 
   4  -5  10        7.32        5.67      4.03 o 
  -7  -4  10        2.46        0.46      1.06 o 
  -6  -4  10        9.11        9.01      0.99 o 
  -5  -4  10        0.44       -2.85      3.02 o 
  -4  -4  10       11.38       12.56      0.90 o 
  -3  -4  10       16.68       15.35      0.88 o 
  -2  -4  10        4.11        4.09      2.75 o 
  -1  -4  10        3.45       -0.91      2.79 o 
   0  -4  10       44.24       43.29      1.42 o 
   1  -4  10        4.47        5.42      2.97 o 
   2  -4  10        0.82       -1.40      2.99 o 
   3  -4  10       19.70       16.88      1.06 o 
   4  -4  10        8.79        8.80      1.08 o 
   5  -4  10        8.75        4.09      4.12 o 
  -7  -3  10       19.27       22.36      1.15 o 
  -6  -3  10       12.08        8.99      0.99 o 
  -5  -3  10       40.26       35.84      1.66 o 
  -4  -3  10       99.06       90.61      3.83 o 
  -3  -3  10       11.44       10.17      0.79 o 
  -2  -3  10        0.39       -1.22      2.34 o 
  -1  -3  10        1.06        3.23      2.37 o 
   0  -3  10        6.55        7.17      0.54 o 
   1  -3  10        0.35       -2.76      2.76 o 
   2  -3  10        0.00       -2.91      2.91 o 
   3  -3  10       15.38       16.29      0.94 o 
   4  -3  10        0.17        0.54      3.26 o 
   5  -3  10        0.77       -1.22      3.49 o 
   6  -3  10        1.98        1.55      3.72 o 
  -8  -2  10       25.77       24.73      1.30 o 
  -7  -2  10       16.81       16.59      1.15 o 
  -6  -2  10        0.06       -0.42      2.76 o 
  -5  -2  10       20.28       18.06      0.91 o 
  -4  -2  10        0.48        0.55      2.52 o 
  -3  -2  10       47.84       43.48      1.82 o 
  -2  -2  10       28.75       32.09      1.45 o 
  -1  -2  10       80.19       81.47      3.33 o 
   0  -2  10       62.51       68.69      3.35 o 
   1  -2  10       72.53       92.34      3.71 o 
   2  -2  10        6.40        7.26      0.79 o 
   3  -2  10        7.19        6.06      0.88 o 
   4  -2  10        1.33        2.23      2.94 o 
   5  -2  10        0.07        3.91      2.99 o 
   6  -2  10        7.19        6.30      3.57 o 
  -7  -1  10       11.90       13.26      1.11 o 
  -6  -1  10        1.33       -2.79      3.08 o 
  -5  -1  10        0.36       -0.12      2.75 o 
  -4  -1  10      120.48      116.08      4.38 o 
  -3  -1  10       46.61       45.93      1.94 o 
  -2  -1  10       13.55       12.31      0.70 o 
  -1  -1  10        4.28        4.64      0.64 o 
   0  -1  10        1.41       -0.30      2.04 o 
   1  -1  10       58.67       67.49      3.00 o 
   2  -1  10        3.26        1.55      2.49 o 
   3  -1  10       24.26       25.17      1.09 o 
   4  -1  10       12.47       13.50      0.93 o 
   5  -1  10        2.48        4.84      2.93 o 
   6  -1  10        0.00        0.00      3.33 o 
   7  -1  10       15.38       14.25      1.18 o 
  -7   0  10       17.73       19.21      1.16 o 
  -6   0  10        0.06       -3.58      3.58 o 
  -5   0  10        6.37        3.93      2.72 o 
  -4   0  10       53.48       46.59      1.93 o 
  -3   0  10        8.95       12.57      0.76 o 
  -2   0  10      238.18      212.32      5.18 o 
  -1   0  10      145.82      152.46      4.26 o 
   0   0  10        1.82        2.04      1.38 o 
   1   0  10      107.21      118.89      3.96 o 
   2   0  10      117.42      122.95      4.16 o 
   3   0  10        5.25        3.73      2.61 o 
   4   0  10       53.28       50.98      2.48 o 
   5   0  10        1.46        3.26      2.81 o 
   6   0  10        0.00        0.67      3.03 o 
   7   0  10        0.73        4.76      3.34 o 
  -7   1  10        0.10       -3.17      3.51 o 
  -6   1  10        5.36        5.97      0.94 o 
  -5   1  10       11.07       11.01      0.91 o 
  -4   1  10       50.81       53.25      2.08 o 
  -3   1  10       31.36       31.40      1.49 o 
  -2   1  10      110.58      104.18      3.87 o 
  -1   1  10      801.61      758.03      8.69 o 
   0   1  10       50.19       47.29      2.46 o 
   1   1  10       33.71       38.29      1.54 o 
   2   1  10       92.65       94.02      3.63 o 
   3   1  10      258.07      252.35      5.69 o 
   4   1  10       22.85       19.73      1.27 o 
   5   1  10       23.72       25.21      1.15 o 
   6   1  10        4.20        4.09      0.88 o 
   7   1  10        0.04        0.01      0.96 o 
   8   1  10        2.06        3.64      3.99 o 
  -7   2  10        1.79        4.39      3.84 o 
  -6   2  10        9.94       11.51      1.08 o 
  -5   2  10       10.02       10.65      0.94 o 
  -4   2  10       19.35       19.84      0.91 o 
  -3   2  10        4.45        4.33      0.75 o 
  -2   2  10      544.46      517.08      7.70 o 
  -1   2  10      327.99      304.61      5.82 o 
   0   2  10      108.72      122.75      7.44 o 
   1   2  10       10.05       13.47      0.66 o 
   2   2  10      172.11      177.97      4.51 o 
   3   2  10       10.01        9.24      0.70 o 
   4   2  10        1.58        1.13      0.73 o 
   5   2  10        1.72        4.18      2.60 o 
   6   2  10        0.09       -2.97      2.97 o 
   7   2  10        1.26        1.39      3.35 o 
   8   2  10        3.08        6.03      3.55 o 
  -6   3  10       25.34       29.26      1.70 o 
  -5   3  10        0.08        2.73      2.81 o 
  -4   3  10        2.03        0.97      0.84 o 
  -3   3  10        0.16       -2.61      2.61 o 
  -2   3  10        0.40       -2.55      2.55 o 
  -1   3  10      604.75      558.66      7.90 o 
   0   3  10       61.66       63.03      5.42 o 
   1   3  10      134.12      142.52      4.14 o 
   2   3  10      174.06      183.66      4.72 o 
   3   3  10      224.78      225.74      5.39 o 
   4   3  10       83.94       86.48      3.63 o 
   5   3  10       22.38       22.73      0.91 o 
   6   3  10      114.48      110.26      4.62 o 
   7   3  10        0.13        3.36      3.20 o 
   8   3  10        2.91        1.54      3.45 o 
  -6   4  10        0.00        5.11      3.30 o 
  -5   4  10       10.34        4.50      3.72 o 
  -4   4  10       36.42       32.81      1.43 o 
  -3   4  10       21.45       20.33      0.96 o 
  -2   4  10        3.53        5.08      0.75 o 
  -1   4  10       12.01       13.82      0.79 o 
   0   4  10       15.33       10.94      7.55 o 
   1   4  10       28.19       29.97      1.30 o 
   2   4  10       41.90       44.09      1.66 o 
   3   4  10       20.63       20.06      0.85 o 
   4   4  10       80.75       77.55      3.77 o 
   5   4  10      837.17     1069.54     11.78 o 
   6   4  10        8.02        9.01      0.91 o 
   7   4  10      192.50      225.46      6.69 o 
   8   4  10        9.37        8.93      1.06 o 
   9   4  10        6.42        2.40      4.12 o 
  -5   5  10       15.27       16.06      1.19 o 
  -4   5  10        1.82       -0.91      3.42 o 
  -3   5  10        1.66        1.73      2.81 o 
  -2   5  10       10.32       11.48      0.87 o 
  -1   5  10        0.61        3.43      2.23 o 
   0   5  10       73.87       58.67      1.69 o 
   1   5  10       61.85       65.55      2.87 o 
   2   5  10        0.01        0.79      0.66 o 
   3   5  10       40.18       39.58      1.54 o 
   4   5  10        3.44        1.13      2.58 o 
   5   5  10        0.00       -0.55      2.58 o 
   6   5  10       14.22       16.85      0.96 o 
   7   5  10        2.73        2.03      2.79 o 
   8   5  10       14.55       13.64      1.09 o 
   9   5  10        0.02        0.00      4.11 o 
  -4   6  10        2.59        0.33      3.84 o 
  -3   6  10       33.18       37.21      1.85 o 
  -2   6  10        1.05       -2.91      2.91 o 
  -1   6  10       32.45       31.65      1.02 o 
   0   6  10       74.00       69.99      1.83 o 
   1   6  10       77.75       67.66      2.65 o 
   2   6  10       14.35       11.16      0.76 o 
   3   6  10        1.19       -0.21      2.36 o 
   4   6  10        6.92        6.39      0.78 o 
   5   6  10        0.00        0.46      2.78 o 
   6   6  10       81.78       73.51      3.45 o 
   7   6  10        0.17       -1.81      3.18 o 
   8   6  10        1.03       -2.94      3.48 o 
  -3   7  10        1.85       -2.51      3.48 o 
  -2   7  10       26.48       23.18      1.12 o 
  -1   7  10       44.17       39.43      1.87 o 
   0   7  10       29.16       32.05      0.79 o 
   1   7  10        4.98        1.82      2.78 o 
   2   7  10       23.72       22.90      0.99 o 
   3   7  10       63.99       63.91      2.81 o 
   4   7  10        1.25        2.31      2.63 o 
   5   7  10        2.81        0.61      2.76 o 
   6   7  10       11.96       12.60      0.94 o 
   7   7  10        0.07       -0.58      3.40 o 
   8   7  10        0.08        4.66      3.37 o 
  -2   8  10        1.58        3.75      3.57 o 
  -1   8  10       27.24       27.99      1.54 o 
   0   8  10        2.24        3.42      0.88 o 
   1   8  10        4.26        5.35      0.87 o 
   2   8  10       30.05       28.10      1.24 o 
   3   8  10       53.68       48.62      2.24 o 
   4   8  10       21.82       23.55      1.00 o 
   5   8  10       71.43       78.34      2.94 o 
   6   8  10       29.66       32.97      1.40 o 
   7   8  10       41.18       39.72      1.99 o 
   8   8  10        7.55       10.11      1.12 o 
   0   9  10        4.12        3.15      2.46 o 
   1   9  10        0.10        0.93      3.12 o 
   2   9  10       14.54       17.16      1.05 o 
   3   9  10      102.79      106.01      3.90 o 
   4   9  10        0.74       -0.15      3.26 o 
   5   9  10       41.58       44.06      1.87 o 
   6   9  10       42.46       41.52      1.70 o 
   7   9  10        0.01       -2.51      3.67 o 
   2  10  10        1.98        6.09      3.45 o 
   3  10  10        6.56        1.33      4.02 o 
   4  10  10        7.68        6.62      3.78 o 
   5  10  10        0.08        0.85      3.46 o 
   6  10  10        0.56        0.16      3.58 o 
  -4  -7  11        0.12       -1.76      3.70 o 
  -3  -7  11        3.49        4.66      1.09 o 
  -2  -7  11        4.43        4.79      3.39 o 
  -1  -7  11        0.70       -0.70      3.52 o 
  -6  -6  11        0.56        6.23      3.55 o 
  -5  -6  11        0.37        2.51      3.40 o 
  -4  -6  11        0.98       -1.76      3.48 o 
  -3  -6  11       13.34       15.34      1.08 o 
  -2  -6  11        0.01        1.54      3.21 o 
  -1  -6  11        4.87        3.40      3.26 o 
   0  -6  11        0.06       -0.03      2.34 o 
   1  -6  11        0.19        2.63      3.39 o 
  -6  -5  11        5.54        2.00      3.55 o 
  -5  -5  11        0.00        2.02      3.27 o 
  -4  -5  11       86.09       81.29      3.44 o 
  -3  -5  11       23.77       24.44      1.09 o 
  -2  -5  11       28.95       28.28      1.24 o 
  -1  -5  11        4.06        3.76      0.90 o 
   0  -5  11        2.39        0.63      2.19 o 
   1  -5  11        0.00       -2.99      2.99 o 
   2  -5  11        1.54       -0.31      3.49 o 
   3  -5  11        0.60        5.21      3.48 o 
  -7  -4  11        6.54       10.50      1.13 o 
  -6  -4  11        3.70        4.11      3.35 o 
  -5  -4  11        7.60        2.64      3.14 o 
  -4  -4  11       39.88       39.51      1.58 o 
  -3  -4  11       58.40       59.35      2.24 o 
  -2  -4  11        0.30        1.66      2.54 o 
  -1  -4  11        2.16        2.66      2.66 o 
   0  -4  11        4.60        1.08      2.08 o 
   1  -4  11        0.56       -3.12      3.12 o 
   2  -4  11        0.26        2.00      2.91 o 
   3  -4  11        3.00        5.57      3.40 o 
   4  -4  11        0.16        1.15      3.51 o 
  -7  -3  11       13.04        3.38      4.51 o 
  -6  -3  11        2.35        2.15      3.43 o 
  -5  -3  11       15.22       16.64      1.02 o 
  -4  -3  11        4.33        4.45      0.84 o 
  -3  -3  11       21.34       21.67      0.91 o 
  -2  -3  11        1.52       -0.12      2.45 o 
  -1  -3  11        0.00       -0.22      2.61 o 
   0  -3  11        0.31        0.53      2.56 o 
   1  -3  11        4.98        5.03      2.73 o 
   2  -3  11        0.33       -1.75      2.94 o 
   3  -3  11        0.06       -0.27      3.20 o 
   4  -3  11        0.04       -3.34      3.34 o 
   5  -3  11        0.01        0.82      3.78 o 
  -7  -2  11       55.31       68.17      2.78 o 
  -6  -2  11       27.92       29.38      1.28 o 
  -5  -2  11        0.07        3.76      2.90 o 
  -4  -2  11        8.42        8.27      0.85 o 
  -3  -2  11        0.82        2.73      2.46 o 
  -2  -2  11       10.19        7.35      0.79 o 
  -1  -2  11      121.28      124.85      4.55 o 
   0  -2  11       29.36       32.32      0.80 o 
   1  -2  11       10.89       13.95      0.81 o 
   2  -2  11       11.18       10.93      0.85 o 
   3  -2  11        0.00        0.00      2.63 o 
   4  -2  11       12.94       10.86      1.00 o 
   5  -2  11        1.65        2.93      3.37 o 
   6  -2  11        0.02        5.38      3.42 o 
  -7  -1  11       58.28       69.15      2.88 o 
  -6  -1  11        1.35        4.03      3.08 o 
  -5  -1  11       33.36       26.87      1.20 o 
  -4  -1  11        4.68        2.75      0.79 o 
  -3  -1  11        6.38        7.14      0.76 o 
  -2  -1  11        8.44        7.72      0.75 o 
  -1  -1  11       13.78       13.58      0.78 o 
   0  -1  11        0.51       -0.16      2.05 o 
   1  -1  11        2.31        2.23      2.33 o 
   2  -1  11       26.29       24.65      0.96 o 
   3  -1  11        3.82        2.34      2.63 o 
   4  -1  11       96.09      119.95      4.16 o 
   5  -1  11        1.81        0.42      3.12 o 
   6  -1  11        0.14        3.87      3.42 o 
   7  -1  11        0.06        4.72      3.81 o 
  -7   0  11        0.60        2.72      3.66 o 
  -6   0  11        0.90       -3.61      3.61 o 
  -5   0  11       15.21        6.00      3.24 o 
  -4   0  11      164.89      158.65      5.31 o 
  -3   0  11      392.07      410.90      7.55 o 
  -2   0  11       66.51       65.81      2.41 o 
  -1   0  11        0.13       -2.30      2.30 o 
   0   0  11       13.61       14.16      1.31 o 
   1   0  11       11.63       12.14      0.75 o 
   2   0  11       18.16       19.70      0.93 o 
   3   0  11       15.87       14.70      0.82 o 
   4   0  11       37.42       39.86      1.94 o 
   5   0  11        9.76        7.93      0.94 o 
   6   0  11        0.67        2.82      3.20 o 
   7   0  11        0.47       -3.90      3.90 o 
  -7   1  11        4.78        5.78      4.17 o 
  -6   1  11        4.29        4.81      1.00 o 
  -5   1  11        6.68        9.26      0.93 o 
  -4   1  11       10.52       10.47      0.88 o 
  -3   1  11      112.06      117.83      4.58 o 
  -2   1  11      236.37      227.30      5.63 o 
  -1   1  11      246.37      225.50      5.36 o 
   0   1  11        0.04       -1.02      2.75 o 
   1   1  11        8.05        8.90      0.72 o 
   2   1  11        2.41        0.97      0.69 o 
   3   1  11       12.62       13.65      0.78 o 
   4   1  11        1.17       -0.31      2.72 o 
   5   1  11        1.35        0.75      0.84 o 
   6   1  11        0.02       -3.40      3.40 o 
   7   1  11        1.10        2.78      3.40 o 
  -6   2  11        1.43        1.28      3.42 o 
  -5   2  11        8.03        0.28      3.48 o 
  -4   2  11        5.03        0.37      2.94 o 
  -3   2  11        7.52        3.88      2.75 o 
  -2   2  11       39.05       41.98      1.97 o 
  -1   2  11        5.31        5.30      0.72 o 
   0   2  11       88.12       92.06      3.46 o 
   1   2  11        0.00        0.81      2.09 o 
   2   2  11       37.28       39.05      1.75 o 
   3   2  11        0.41        1.45      2.24 o 
   4   2  11        5.23        4.82      2.79 o 
   5   2  11        0.28       -1.64      2.69 o 
   6   2  11       36.22       47.49      1.54 o 
   7   2  11       32.03       29.49      1.27 o 
   8   2  11       21.73       18.79      1.30 o 
  -6   3  11       23.57       25.63      1.27 o 
  -5   3  11       22.82       26.84      1.14 o 
  -4   3  11       84.94       79.19      3.48 o 
  -3   3  11       47.90       47.98      1.96 o 
  -2   3  11      118.71      131.55      4.56 o 
  -1   3  11      317.04      290.97      6.28 o 
   0   3  11      402.41      411.50      6.52 o 
   1   3  11       94.14       98.14      3.84 o 
   2   3  11       29.39       29.82      1.21 o 
   3   3  11        2.40        2.02      0.69 o 
   4   3  11       37.81       36.56      1.57 o 
   5   3  11       26.02       27.38      0.99 o 
   6   3  11        0.50       -1.70      3.18 o 
   7   3  11       24.85       25.90      1.22 o 
   8   3  11        0.69        4.23      3.49 o 
  -5   4  11        8.27        9.81      1.11 o 
  -4   4  11        6.55        6.30      0.93 o 
  -3   4  11       50.42       55.79      2.32 o 
  -2   4  11       45.03       42.39      1.88 o 
  -1   4  11        0.01        1.61      2.42 o 
   0   4  11       17.73       13.81      1.22 o 
   1   4  11        8.18        4.63      0.67 o 
   2   4  11        1.60        3.17      0.67 o 
   3   4  11       28.75       31.04      1.12 o 
   4   4  11       10.56        9.98      0.78 o 
   5   4  11       98.13       97.10      3.93 o 
   6   4  11       68.30       65.19      2.94 o 
   7   4  11       19.72       20.13      1.12 o 
   8   4  11        0.39       -0.81      3.72 o 
  -5   5  11        0.96        0.18      3.57 o 
  -4   5  11       69.11       76.39      3.15 o 
  -3   5  11        3.40       -0.42      3.06 o 
  -2   5  11        0.57       -2.96      2.96 o 
  -1   5  11       14.44       16.28      0.87 o 
   0   5  11       10.72       11.01      0.86 o 
   1   5  11       29.66       30.98      1.12 o 
   2   5  11       45.99       34.99      1.45 o 
   3   5  11        0.86       -0.96      2.58 o 
   4   5  11        9.08        9.78      0.81 o 
   5   5  11       13.04       11.83      0.91 o 
   6   5  11       48.47       65.60      1.94 o 
   7   5  11       16.09       16.64      1.09 o 
   8   5  11        0.60        1.12      3.43 o 
  -4   6  11        5.00        5.32      1.15 o 
  -3   6  11       37.51       38.18      1.51 o 
  -2   6  11        7.98        8.32      0.93 o 
  -1   6  11      101.97       99.50      3.95 o 
   0   6  11        8.97        7.45      0.87 o 
   1   6  11       28.11       28.74      1.24 o 
   2   6  11       59.22       53.57      2.15 o 
   3   6  11       32.47       24.87      1.36 o 
   4   6  11        0.19        3.09      2.49 o 
   5   6  11        3.40        2.97      0.87 o 
   6   6  11        0.21        5.39      3.02 o 
   7   6  11        0.58        4.09      3.32 o 
   8   6  11        3.71       -1.46      3.64 o 
  -3   7  11        0.01       -0.87      3.48 o 
  -2   7  11       51.69       59.22      2.55 o 
  -1   7  11       44.62       49.21      1.90 o 
   0   7  11       31.53       36.27      2.75 o 
   1   7  11        0.02        2.24      2.72 o 
   3   7  11       13.97       13.35      0.90 o 
   4   7  11       76.96       76.00      3.41 o 
   5   7  11       27.66       28.81      1.08 o 
   6   7  11        1.54        1.75      3.30 o 
   7   7  11       41.87       43.88      1.75 o 
   8   7  11        0.97        3.69      3.58 o 
  -2   8  11        6.02        3.18      3.67 o 
  -1   8  11       20.33       20.91      1.16 o 
   0   8  11        4.04        4.66      2.24 o 
   1   8  11       13.56       13.50      0.99 o 
   2   8  11       74.64       82.19      3.36 o 
   3   8  11        0.07        1.13      3.17 o 
   4   8  11       22.78       22.61      1.11 o 
   5   8  11        0.56        4.48      3.08 o 
   6   8  11       10.07        7.77      1.05 o 
   7   8  11        0.08        1.78      3.73 o 
   0   9  11        3.38        3.62      4.54 o 
   1   9  11        3.95        3.21      3.51 o 
   2   9  11        5.58        3.97      0.99 o 
   3   9  11       11.15       13.14      1.05 o 
   4   9  11       61.26       70.33      2.72 o 
   5   9  11       49.28       48.57      1.90 o 
   6   9  11        2.17        3.11      1.03 o 
   7   9  11       57.95       49.14      2.08 o 
   3  10  11        4.34        4.97      3.78 o 
   4  10  11       13.71       14.79      1.14 o 
  -4  -6  12        2.06        4.96      3.00 o 
  -3  -6  12       14.29       11.48      1.14 o 
  -2  -6  12       20.12       20.03      1.16 o 
  -1  -6  12       11.83       11.04      1.11 o 
   0  -6  12        0.46        1.25      2.44 o 
  -6  -5  12       15.33       15.43      1.22 o 
  -5  -5  12        2.76        1.66      3.55 o 
  -4  -5  12        0.03        3.45      3.34 o 
  -3  -5  12        0.33       -0.45      3.21 o 
  -2  -5  12        2.34        4.23      2.99 o 
  -1  -5  12        2.82        3.48      3.08 o 
   0  -5  12        2.37        0.85      2.32 o 
   1  -5  12        1.10        4.57      3.29 o 
   2  -5  12        1.01        5.67      3.66 o 
  -6  -4  12       13.22       12.92      1.16 o 
  -5  -4  12        2.98        0.00      3.32 o 
  -4  -4  12        9.10        9.56      0.99 o 
  -3  -4  12        1.22        1.27      2.82 o 
  -2  -4  12        5.26        1.36      3.20 o 
  -1  -4  12        3.77        2.05      2.70 o 
   0  -4  12        2.35        4.60      2.09 o 
   1  -4  12       11.38       13.98      1.00 o 
   2  -4  12        1.77        2.31      3.32 o 
   3  -4  12        0.48        1.12      3.58 o 
  -6  -3  12       27.69       31.62      1.36 o 
  -5  -3  12       19.40       20.51      1.08 o 
  -4  -3  12        8.29        5.29      3.18 o 
  -3  -3  12       11.83       12.49      0.91 o 
  -2  -3  12       36.53       35.66      1.66 o 
  -1  -3  12        6.12        4.14      2.87 o 
   0  -3  12        7.54        7.67      0.60 o 
   1  -3  12        6.41        1.97      3.15 o 
   2  -3  12        1.88        2.63      3.06 o 
   3  -3  12        1.90        2.24      3.43 o 
   4  -3  12        0.01       -3.91      3.91 o 
  -7  -2  12        3.74        1.22      4.06 o 
  -6  -2  12        0.52       -1.27      3.18 o 
  -5  -2  12        6.96        6.75      0.96 o 
  -4  -2  12        0.06        2.93      2.76 o 
  -3  -2  12       44.39       40.70      1.85 o 
  -2  -2  12      110.87      111.08      4.67 o 
  -1  -2  12        2.50        0.70      2.63 o 
   0  -2  12       10.02       10.77      0.58 o 
   1  -2  12        1.72        2.91      2.63 o 
   2  -2  12       20.66       24.17      0.97 o 
   3  -2  12        0.50       -0.27      3.11 o 
   4  -2  12        3.10        4.88      0.96 o 
   5  -2  12        0.46        0.00      3.51 o 
  -7  -1  12        4.43        6.17      3.91 o 
  -6  -1  12        1.19        1.25      3.36 o 
  -5  -1  12        0.30       -0.87      2.93 o 
  -4  -1  12        0.34        0.39      2.75 o 
  -3  -1  12       41.48       41.94      1.82 o 
  -2  -1  12       86.92       76.33      3.89 o 
  -1  -1  12      165.78      162.35      5.30 o 
   0  -1  12       45.34       50.75      3.32 o 
   1  -1  12        3.55        2.90      0.76 o 
   2  -1  12       12.56       10.89      0.84 o 
   3  -1  12       18.66       18.00      0.93 o 
   4  -1  12       12.65       13.16      1.00 o 
   5  -1  12        2.82        3.79      3.26 o 
   6  -1  12        0.31       -3.63      3.63 o 
  -6   0  12        0.26        0.81      3.33 o 
  -5   0  12       12.63       10.53      0.99 o 
  -4   0  12        0.11       -0.66      2.75 o 
  -3   0  12       59.06       60.94      2.87 o 
  -2   0  12       38.50       38.16      1.75 o 
  -1   0  12       74.94       98.45      3.24 o 
   0   0  12      227.92      220.63      8.90 o 
   1   0  12        0.05        2.31      2.30 o 
   2   0  12        0.65        2.43      2.45 o 
   3   0  12       24.39       25.39      1.12 o 
   4   0  12       26.87       26.39      1.19 o 
   5   0  12       14.66       12.28      1.05 o 
   6   0  12        6.04        6.02      1.05 o 
   7   0  12        1.85        0.90      1.13 o 
  -6   1  12       10.30       12.53      1.12 o 
  -5   1  12       16.00       17.07      1.03 o 
  -4   1  12        0.39        2.24      2.69 o 
  -3   1  12       11.52       13.01      0.87 o 
  -2   1  12       24.41       28.04      1.14 o 
  -1   1  12      199.97      193.15      5.30 o 
   0   1  12       85.42       83.95      2.45 o 
   1   1  12       44.86       48.50      2.33 o 
   2   1  12       12.80       14.70      0.78 o 
   3   1  12       12.10       13.68      0.82 o 
   4   1  12        1.09       -0.24      2.84 o 
   5   1  12        4.34        4.42      2.96 o 
   6   1  12        4.52        1.79      3.84 o 
   7   1  12        3.88        4.42      3.87 o 
  -6   2  12        0.02       -3.63      3.63 o 
  -5   2  12       44.07       49.17      2.23 o 
  -4   2  12       15.24       18.09      0.97 o 
  -3   2  12       20.37       23.39      0.96 o 
  -2   2  12        0.38       -2.64      2.64 o 
  -1   2  12        0.10        2.11      2.21 o 
   0   2  12      278.38      265.61      4.21 o 
   1   2  12       71.86       77.80      3.09 o 
   2   2  12       20.78       22.24      1.00 o 
   3   2  12        7.46        9.56      0.78 o 
   4   2  12       65.79       66.32      2.99 o 
   5   2  12      120.67      121.64      4.67 o 
   6   2  12        4.36        3.45      3.45 o 
   7   2  12       70.24       66.62      2.60 o 
  -5   3  12        0.30       -0.48      3.63 o 
  -4   3  12       19.48       17.67      1.02 o 
  -3   3  12        0.02       -0.25      2.76 o 
  -2   3  12       46.76       46.75      2.15 o 
  -1   3  12      140.24      136.61      4.80 o 
   0   3  12       30.08       25.61      0.85 o 
   1   3  12       57.99       55.80      2.27 o 
   2   3  12        7.48        7.38      0.73 o 
   3   3  12       45.12       45.27      1.94 o 
   4   3  12        1.97        3.49      2.42 o 
   5   3  12       86.25       80.01      3.41 o 
   6   3  12      239.27      225.83      7.25 o 
   7   3  12        4.13        4.03      1.06 o 
   8   3  12       22.80       20.09      1.27 o 
  -5   4  12       20.47       22.13      1.22 o 
  -4   4  12       23.41       23.70      1.15 o 
  -3   4  12       83.64       88.42      3.66 o 
  -2   4  12        2.33        3.57      2.84 o 
  -1   4  12       29.40       29.16      1.28 o 
   0   4  12       58.46       50.38      1.62 o 
   1   4  12        8.88       -3.00      3.00 o 
   2   4  12        0.16        3.14      2.17 o 
   3   4  12        1.70        3.66      2.43 o 
   4   4  12        4.54        4.39      0.78 o 
   5   4  12       20.24       19.67      0.96 o 
   6   4  12        1.98        5.45      3.06 o 
   7   4  12        6.97        4.05      3.70 o 
   8   4  12        2.15        4.39      3.84 o 
  -4   5  12       21.82       23.33      1.24 o 
  -3   5  12       32.68       32.94      1.87 o 
  -2   5  12       26.16       31.71      1.33 o 
  -1   5  12        4.56        1.40      3.03 o 
   0   5  12        6.35       -5.01      9.69 o 
   1   5  12       62.29       56.08      2.44 o 
   2   5  12      195.33      174.62      5.39 o 
   3   5  12       13.16       12.95      0.82 o 
   4   5  12       10.99        9.47      0.88 o 
   5   5  12       11.98        3.12      3.44 o 
   6   5  12        0.02        2.27      3.26 o 
   8   5  12        0.32       -2.52      3.73 o 
  -3   6  12        4.96        5.24      3.51 o 
  -2   6  12        3.76        2.28      3.42 o 
  -1   6  12       41.65       36.54      1.55 o 
   0   6  12       11.83       13.45      0.62 o 
   1   6  12        5.54        4.91      2.67 o 
   2   6  12        6.38        5.06      2.75 o 
   3   6  12        4.43        5.17      0.81 o 
   4   6  12       26.85       25.05      1.05 o 
   5   6  12       61.07       55.08      2.32 o 
   6   6  12        3.38        4.84      3.03 o 
   7   6  12       25.93       24.44      1.17 o 
   8   6  12        0.15       -3.90      3.90 o 
  -2   7  12       16.58       18.25      1.15 o 
  -1   7  12        7.75        2.64      3.51 o 
   0   7  12       26.43       26.53      0.83 o 
   1   7  12       17.84       19.95      1.02 o 
   2   7  12        0.00       -2.73      2.91 o 
   3   7  12      127.16      132.80      5.28 o 
   4   7  12       61.59       61.41      2.88 o 
   5   7  12       82.92       89.97      3.57 o 
   6   7  12       55.34       58.84      2.05 o 
   7   7  12       33.51       32.74      1.60 o 
  -1   8  12       24.34       26.03      1.22 o 
   0   8  12        3.10        0.55      2.34 o 
   1   8  12       20.65       22.43      1.11 o 
   2   8  12        4.28       -1.66      3.37 o 
   3   8  12       34.15       39.21      1.52 o 
   4   8  12      135.77      130.72      5.68 o 
   5   8  12        8.15        7.27      1.00 o 
   6   8  12        4.11        2.72      3.55 o 
   7   8  12       41.55       37.32      1.39 o 
   1   9  12        6.14        5.85      1.09 o 
   2   9  12       21.19       20.61      1.14 o 
   3   9  12        0.84        1.13      3.37 o 
   4   9  12        6.28        7.89      1.05 o 
   5   9  12        3.51        3.60      1.05 o 
   6   9  12        2.36        3.79      3.94 o 
  -2  -6  13       10.82       11.23      1.19 o 
  -4  -5  13        3.40        6.24      3.49 o 
  -3  -5  13        8.74       10.72      1.06 o 
  -2  -5  13       19.93       20.63      1.14 o 
  -1  -5  13        0.22        3.23      3.32 o 
   0  -5  13        0.15        2.90      2.32 o 
   1  -5  13        1.18        0.51      3.55 o 
  -5  -4  13        0.59        1.00      3.12 o 
  -4  -4  13        0.07        3.30      2.97 o 
  -3  -4  13        1.37       -2.30      3.26 o 
  -2  -4  13        3.35        3.15      3.15 o 
  -1  -4  13        0.19        5.38      3.02 o 
   0  -4  13        0.16       -1.06      2.30 o 
   1  -4  13        1.64       -3.51      3.51 o 
   2  -4  13        0.08       -0.31      3.45 o 
   3  -4  13        0.09       -3.48      3.87 o 
  -6  -3  13       18.07       23.76      1.25 o 
  -5  -3  13        2.43        3.67      3.11 o 
  -4  -3  13        2.29        0.61      3.32 o 
  -3  -3  13       15.29       13.93      1.00 o 
  -2  -3  13        2.47       -3.66      3.66 o 
  -1  -3  13        0.01       -3.02      3.17 o 
   0  -3  13       19.50       19.45      1.11 o 
   1  -3  13       16.94       18.83      1.06 o 
   2  -3  13        0.15        0.61      3.11 o 
   3  -3  13        3.22        2.18      1.05 o 
   4  -3  13        1.24        1.03      3.64 o 
  -6  -2  13       30.01       36.39      1.42 o 
  -5  -2  13        0.79        5.26      3.03 o 
  -4  -2  13       29.32       25.93      1.11 o 
  -3  -2  13       17.17       15.28      0.96 o 
  -2  -2  13       10.07       10.78      0.90 o 
  -1  -2  13        0.38        1.27      2.66 o 
   0  -2  13        5.58        6.10      0.83 o 
   1  -2  13        1.88        5.12      3.02 o 
   2  -2  13       15.03       15.41      1.03 o 
   3  -2  13        8.36        6.56      1.00 o 
   4  -2  13        2.56        2.99      3.46 o 
   5  -2  13       11.35        4.66      4.15 o 
  -6  -1  13        2.56        1.79      1.06 o 
  -5  -1  13        0.13       -1.39      3.15 o 
  -4  -1  13        0.03       -3.21      3.21 o 
  -3  -1  13       76.74       70.68      3.00 o 
  -2  -1  13       82.56       75.94      2.94 o 
  -1  -1  13        7.17        8.65      0.84 o 
   0  -1  13       12.45       12.07      0.61 o 
   1  -1  13        2.83        3.06      2.78 o 
   2  -1  13        5.45        5.29      0.82 o 
   3  -1  13        5.35        3.27      3.33 o 
   4  -1  13        1.21        3.40      3.21 o 
   5  -1  13        3.45        1.12      3.45 o 
  -6   0  13        0.15        5.94      3.24 o 
  -5   0  13        0.05       -3.43      3.43 o 
  -4   0  13        0.00        0.42      3.09 o 
  -3   0  13        1.83        0.78      2.81 o 
  -2   0  13       22.93       21.94      1.31 o 
  -1   0  13      182.49      172.09      5.58 o 
   0   0  13       50.44       50.17      1.32 o 
   1   0  13       15.92       15.38      0.87 o 
   2   0  13       12.96       13.47      0.88 o 
   3   0  13       20.55       19.63      1.08 o 
   4   0  13        7.23        6.32      0.97 o 
   5   0  13        2.36        2.90      3.20 o 
   6   0  13        9.08        2.49      4.17 o 
  -6   1  13       67.49       74.73      3.29 o 
  -5   1  13        2.84        3.27      3.51 o 
  -4   1  13       19.11       19.82      1.03 o 
  -3   1  13        1.88        4.30      2.69 o 
  -2   1  13        5.98        6.23      0.81 o 
  -1   1  13      179.05      168.32      5.45 o 
   0   1  13       10.20       11.54      1.02 o 
   1   1  13      167.48      163.95      5.24 o 
   2   1  13       17.62       18.12      0.87 o 
   3   1  13        0.49        0.54      0.78 o 
   4   1  13        0.01       -2.90      2.97 o 
   5   1  13        0.01       -1.88      3.11 o 
   6   1  13        8.30        5.18      3.97 o 
   7   1  13       12.05        6.65      4.30 o 
  -5   2  13        0.86       -2.25      3.54 o 
  -4   2  13       14.41       14.74      1.02 o 
  -3   2  13      113.27      104.87      4.75 o 
  -2   2  13        9.70       10.33      0.85 o 
  -1   2  13       66.56       66.91      3.03 o 
   0   2  13      192.76      179.83      8.06 o 
   1   2  13      157.16      164.38      5.28 o 
   2   2  13        1.44        1.33      0.76 o 
   3   2  13        0.00       -1.39      2.52 o 
   4   2  13        5.39        5.66      0.85 o 
   5   2  13        0.68       -2.79      3.39 o 
   6   2  13        0.11       -3.76      3.76 o 
   7   2  13        7.94        8.84      1.16 o 
  -5   3  13        0.09       -1.52      3.73 o 
  -4   3  13        0.07       -3.46      3.46 o 
  -3   3  13        8.31        6.93      0.93 o 
  -2   3  13        0.00       -1.28      2.64 o 
  -1   3  13       52.26       49.76      2.02 o 
   0   3  13       19.69       21.42      1.24 o 
   1   3  13        4.07        2.91      0.73 o 
   2   3  13        1.36        1.78      2.51 o 
   3   3  13        0.17        1.96      2.45 o 
   4   3  13        0.01        0.12      2.76 o 
   5   3  13       10.08       11.87      1.02 o 
   6   3  13        0.16       -3.40      3.40 o 
   7   3  13       33.68       29.19      1.34 o 
  -4   4  13        1.39        4.38      3.37 o 
  -3   4  13       32.40       39.56      1.72 o 
  -2   4  13        2.02        4.24      2.96 o 
  -1   4  13        3.93        3.33      2.69 o 
   0   4  13       19.24       17.73      0.71 o 
   1   4  13        4.57        5.63      0.76 o 
   2   4  13       11.16       10.81      0.82 o 
   3   4  13       91.42       77.88      3.20 o 
   4   4  13        5.17        6.32      0.85 o 
   5   4  13        0.11        3.99      3.20 o 
   6   4  13       11.53       10.17      1.08 o 
   7   4  13       22.28       20.64      1.22 o 
  -4   5  13        4.13        4.51      1.11 o 
  -3   5  13       15.69       18.97      1.12 o 
  -2   5  13       36.10       42.11      1.78 o 
  -1   5  13       41.53       42.44      1.99 o 
   0   5  13       89.09       81.21      3.81 o 
   1   5  13        0.24        0.48      2.57 o 
   2   5  13        0.01       -2.66      2.66 o 
   3   5  13       13.22       10.99      0.87 o 
   4   5  13       31.75       29.50      1.39 o 
   5   5  13        0.49        2.24      3.17 o 
   6   5  13        0.15       -2.43      3.32 o 
   7   5  13        6.96        5.84      3.57 o 
  -3   6  13        6.71        6.72      4.02 o 
  -2   6  13        9.02       10.45      1.06 o 
  -1   6  13      130.00      138.43      5.37 o 
   0   6  13       37.44       42.25      1.38 o 
   1   6  13       81.90       83.92      3.69 o 
   2   6  13        0.08        1.75      2.78 o 
   3   6  13        9.96       10.41      0.91 o 
   4   6  13       19.16       17.97      1.05 o 
   5   6  13        5.51        1.90      3.58 o 
   6   6  13        3.10        2.34      3.48 o 
   7   6  13        2.85        0.67      3.70 o 
  -2   7  13       11.92        6.96      4.03 o 
  -1   7  13        6.39        5.17      3.69 o 
   0   7  13       19.84       22.22      0.82 o 
   1   7  13       19.69       24.23      1.08 o 
   2   7  13       16.74       17.95      1.00 o 
   3   7  13       15.14       17.92      1.05 o 
   4   7  13        1.89        4.75      3.15 o 
   5   7  13       13.26       15.76      1.08 o 
   6   7  13        0.44        2.24      3.51 o 
   7   7  13       20.64       20.27      1.22 o 
   0   8  13       31.78       32.57      1.73 o 
   1   8  13        5.30        5.94      1.00 o 
   2   8  13        3.50        3.51      1.00 o 
   3   8  13        1.43        3.11      3.23 o 
   4   8  13        3.54        4.39      3.29 o 
   5   8  13       18.44       21.96      1.15 o 
   6   8  13       21.52       23.00      1.22 o 
   2   9  13       11.48       13.14      1.15 o 
   3   9  13       62.95       66.43      2.60 o 
   4   9  13        0.02        2.05      3.33 o 
   5   9  13        7.63        9.18      1.08 o 
  -2  -5  14        0.03        3.12      3.42 o 
  -1  -5  14        0.29        2.25      3.46 o 
  -4  -4  14        1.83        0.85      3.52 o 
  -3  -4  14        1.32        3.26      3.32 o 
  -2  -4  14        0.06        4.78      2.97 o 
  -1  -4  14        6.51        4.09      1.03 o 
   0  -4  14        5.10        1.92      2.66 o 
   1  -4  14        0.57       -3.49      3.60 o 
   2  -4  14        2.08        2.21      1.11 o 
  -5  -3  14        0.17        1.90      3.14 o 
  -4  -3  14        0.65        0.81      3.29 o 
  -3  -3  14        0.03        0.30      3.17 o 
  -2  -3  14        0.22       -3.12      3.12 o 
  -1  -3  14       27.33       28.23      1.15 o 
   0  -3  14       14.03       14.15      0.76 o 
   1  -3  14        0.06       -3.57      3.57 o 
   2  -3  14        2.08        3.84      3.54 o 
   3  -3  14        0.04       -0.51      3.66 o 
  -5  -2  14        0.33        2.33      3.60 o 
  -4  -2  14        0.18        0.93      3.21 o 
  -3  -2  14        0.00       -3.08      3.08 o 
  -2  -2  14       18.26       19.94      1.03 o 
  -1  -2  14       18.38       20.07      1.03 o 
   0  -2  14       68.85       75.96      2.25 o 
   1  -2  14        1.51        1.73      3.14 o 
   2  -2  14        1.15        4.36      3.21 o 
   3  -2  14        0.56        0.28      1.00 o 
   4  -2  14        4.54       -0.69      4.20 o 
  -5  -1  14        7.03        4.73      3.67 o 
  -4  -1  14       21.09       18.58      1.09 o 
  -3  -1  14       20.23       15.67      1.02 o 
  -2  -1  14       27.97       27.84      1.06 o 
  -1  -1  14        3.11        1.33      2.99 o 
   0  -1  14       54.10       52.14      1.61 o 
   1  -1  14       28.67       24.95      1.09 o 
   2  -1  14        0.01       -1.12      3.12 o 
   3  -1  14        0.32        2.37      3.14 o 
   4  -1  14        0.02       -1.25      3.23 o 
   5  -1  14        3.55        3.27      1.12 o 
  -5   0  14       54.62       55.53      2.87 o 
  -4   0  14        4.00        3.23      3.09 o 
  -3   0  14        0.63       -0.55      2.82 o 
  -2   0  14        4.28        1.52      3.05 o 
  -1   0  14       11.83        9.98      0.91 o 
   0   0  14        5.24        6.43      1.13 o 
   1   0  14       35.78       32.42      1.31 o 
   2   0  14        6.06        5.47      0.93 o 
   3   0  14        0.00       -3.24      3.24 o 
   4   0  14        1.53        0.61      3.30 o 
   5   0  14        2.52        4.17      3.48 o 
  -5   1  14        0.89       -0.49      3.54 o 
  -4   1  14       10.23       14.02      0.99 o 
  -3   1  14       11.61       12.26      0.93 o 
  -2   1  14       49.72       48.66      2.15 o 
  -1   1  14       25.24       25.81      1.08 o 
   0   1  14        0.00       -1.36      2.10 o 
   1   1  14       25.30       23.94      1.00 o 
   2   1  14       22.70       25.66      1.31 o 
   3   1  14        0.38        0.13      3.30 o 
   4   1  14        0.89       -2.58      3.14 o 
   5   1  14       12.05       15.53      1.15 o 
   6   1  14       31.72       29.28      1.37 o 
  -5   2  14        0.07       -1.19      3.30 o 
  -4   2  14        2.19        2.48      3.30 o 
  -3   2  14       31.96       30.53      1.09 o 
  -2   2  14       17.91       17.43      0.94 o 
  -1   2  14       41.19       37.36      1.51 o 
   0   2  14      153.82      152.29      4.75 o 
   1   2  14       86.49       77.71      3.33 o 
   2   2  14       26.71       25.44      0.97 o 
   3   2  14        1.48        0.13      3.18 o 
   4   2  14        3.88        4.18      3.17 o 
   5   2  14        0.04       -1.81      3.51 o 
   6   2  14       16.19       15.59      1.18 o 
  -4   3  14       39.54       45.01      2.09 o 
  -3   3  14       23.41       23.85      1.06 o 
  -2   3  14       70.68       67.65      2.59 o 
  -1   3  14       10.32       10.26      0.84 o 
   0   3  14        0.03       -1.94      1.94 o 
   1   3  14       72.25       71.41      2.94 o 
   2   3  14       24.16       21.08      1.05 o 
   3   3  14        0.01       -2.34      3.05 o 
   4   3  14        0.50        0.55      3.14 o 
   5   3  14        1.48        2.09      3.05 o 
   6   3  14        2.30        2.69      3.63 o 
   7   3  14        1.97        6.26      4.02 o 
  -4   4  14       10.90       -0.87      4.75 o 
  -3   4  14       52.15       56.49      2.51 o 
  -2   4  14       21.73       21.58      1.02 o 
  -1   4  14       30.45       34.42      1.51 o 
   0   4  14       21.82       23.01      3.53 o 
   1   4  14       15.75       17.13      0.91 o 
   3   4  14       25.94       23.81      1.06 o 
   4   4  14        3.41        0.42      3.11 o 
   5   4  14        0.75       -1.34      3.43 o 
   6   4  14        0.90        3.78      3.33 o 
   7   4  14        9.63        9.44      1.19 o 
  -3   5  14       11.14       11.35      1.11 o 
  -2   5  14        6.95        6.11      0.97 o 
  -1   5  14        2.85       -0.58      3.03 o 
   0   5  14       56.81       55.24      4.86 o 
   1   5  14       34.14       33.61      1.46 o 
   2   5  14        1.79        2.99      2.85 o 
   3   5  14        3.12        4.54      3.23 o 
   4   5  14       20.74       19.89      1.05 o 
   5   5  14       29.30       27.72      1.18 o 
   6   5  14       17.52       17.41      1.15 o 
   7   5  14        2.18       -2.75      4.03 o 
  -2   6  14        9.41       11.41      1.09 o 
  -1   6  14        2.27        4.52      3.18 o 
   0   6  14       39.12       40.71      1.94 o 
   2   6  14        3.09        1.73      3.11 o 
   3   6  14       45.58       49.44      2.15 o 
   4   6  14       55.17       54.36      1.97 o 
   5   6  14       46.35       45.36      1.97 o 
   6   6  14       18.00       -5.15      5.15 o 
   7   6  14       13.00       12.86      1.22 o 
  -1   7  14       17.68       18.12      1.16 o 
   0   7  14       22.11       23.87      0.83 o 
   1   7  14        0.13       -3.20      3.20 o 
   2   7  14        2.13       -0.46      3.37 o 
   3   7  14       34.58       34.58      1.30 o 
   4   7  14        3.79       -2.93      3.88 o 
   5   7  14       82.33       80.03      3.02 o 
   6   7  14        0.23        1.51      3.64 o 
   1   8  14        1.40        1.02      3.49 o 
   2   8  14        9.96       12.28      1.09 o 
   3   8  14       24.14       21.00      1.17 o 
   4   8  14       12.61       14.02      1.14 o 
   5   8  14       21.79       24.97      1.22 o 
  -3  -4  15        0.00       -1.06      1.06 o 
  -2  -4  15        4.88        5.08      1.06 o 
  -1  -4  15        4.49        1.03      3.76 o 
   0  -4  15        1.94        0.43      3.05 o 
  -4  -3  15        0.03       -4.38      4.38 o 
  -3  -3  15       20.95       20.39      1.18 o 
  -2  -3  15       10.30        9.23      1.03 o 
  -1  -3  15       13.07       15.34      1.09 o 
   0  -3  15        0.95        2.42      2.32 o 
   1  -3  15        7.61        5.45      3.84 o 
   2  -3  15        0.49       -2.76      3.72 o 
  -4  -2  15        0.22        0.67      3.43 o 
  -3  -2  15        1.11        0.79      3.12 o 
  -1  -2  15       24.97       19.76      1.09 o 
   0  -2  15        0.42        0.82      2.37 o 
   1  -2  15        1.32        0.45      3.37 o 
   2  -2  15        0.29       -2.39      3.60 o 
   3  -2  15        0.02       -0.49      3.48 o 
  -5  -1  15        0.79       -1.76      3.94 o 
  -4  -1  15        0.76       -0.48      3.61 o 
  -3  -1  15        3.97        4.14      3.14 o 
  -2  -1  15        0.15       -1.73      3.09 o 
  -1  -1  15       15.09       12.67      0.97 o 
   0  -1  15       44.14       45.42      1.37 o 
   1  -1  15       12.95       12.55      1.06 o 
   2  -1  15        5.96        3.67      3.61 o 
   3  -1  15        2.47        3.21      1.02 o 
   4  -1  15        4.10        1.34      4.00 o 
  -5   0  15       14.64       17.58      1.22 o 
  -4   0  15        3.66        3.24      3.85 o 
  -3   0  15       42.53       41.01      1.46 o 
  -2   0  15        0.46       -3.09      3.09 o 
  -1   0  15        8.67        8.27      0.90 o 
   0   0  15       63.27       59.81      5.46 o 
   1   0  15        3.45        5.36      3.05 o 
   2   0  15       41.15       44.80      1.88 o 
   3   0  15        8.02        5.51      3.85 o 
   4   0  15        1.05        0.00      3.66 o 
   5   0  15        0.00       -2.76      3.48 o 
  -4   1  15        3.32       -4.09      4.09 o 
  -3   1  15        0.00       -1.79      2.97 o 
  -2   1  15       11.15        9.90      0.93 o 
  -1   1  15        0.22       -2.02      2.79 o 
   0   1  15       89.98       94.74      9.19 o 
   1   1  15       92.44       96.61      3.75 o 
   2   1  15       67.78       69.05      2.85 o 
   3   1  15        0.49       -0.60      3.36 o 
   4   1  15        1.74        4.39      3.39 o 
   5   1  15        0.13        2.96      3.60 o 
  -4   2  15        3.31        5.84      3.55 o 
  -3   2  15        2.26       -3.49      3.49 o 
  -2   2  15        3.27        5.11      2.82 o 
  -1   2  15        4.17        3.78      2.94 o 
   0   2  15        0.01       -1.27      2.00 o 
   1   2  15        0.17        2.03      2.90 o 
   2   2  15        0.02        0.13      2.90 o 
   3   2  15        4.64        4.84      0.93 o 
   4   2  15        0.74       -0.30      3.39 o 
   5   2  15        3.11        6.05      3.52 o 
   6   2  15        4.15        2.20      1.18 o 
  -4   3  15        6.48        7.62      1.11 o 
  -3   3  15        1.08        1.45      0.99 o 
  -2   3  15        0.02        0.43      2.97 o 
  -1   3  15        1.29        1.94      2.91 o 
   0   3  15       16.21       14.32      2.05 o 
   1   3  15        9.47       10.30      0.96 o 
   2   3  15        0.29        0.40      3.09 o 
   3   3  15        4.03       -0.13      3.45 o 
   4   3  15       23.16       23.12      1.12 o 
   5   3  15        0.33       -0.78      3.46 o 
   6   3  15        0.29       -2.03      3.72 o 
  -3   4  15       14.73       15.08      1.15 o 
  -2   4  15       20.91       25.72      1.11 o 
  -1   4  15       49.68       51.11      1.90 o 
   0   4  15       27.76       26.17      2.97 o 
   1   4  15        3.28       -3.02      3.02 o 
   2   4  15        0.99       -1.27      2.88 o 
   3   4  15        9.08        9.26      0.99 o 
   4   4  15       24.99       25.38      1.14 o 
   5   4  15       13.71       14.59      1.09 o 
   6   4  15        6.19        4.38      1.15 o 
  -2   5  15        1.62        0.00      3.55 o 
  -1   5  15       26.02       27.29      1.14 o 
   0   5  15       89.17       90.86      7.03 o 
   1   5  15        8.94       12.07      1.02 o 
   2   5  15       25.27       24.91      1.18 o 
   3   5  15        4.11        0.30      3.15 o 
   4   5  15        6.19        3.70      3.43 o 
   5   5  15        8.73        8.32      1.06 o 
   6   5  15        8.63        8.80      1.12 o 
  -1   6  15        8.16        4.35      3.66 o 
   0   6  15        6.73        5.71      0.73 o 
   1   6  15       15.88       17.31      1.05 o 
   2   6  15       45.93       47.94      2.47 o 
   3   6  15        7.80        6.93      1.05 o 
   4   6  15        0.98       -0.63      3.26 o 
   5   6  15        0.02       -3.87      3.87 o 
   6   6  15       36.64       37.05      1.34 o 
   0   7  15        2.11        0.58      2.67 o 
   1   7  15       72.12       76.79      3.23 o 
   2   7  15       14.60       16.92      1.08 o 
   3   7  15        2.09        1.94      3.54 o 
   4   7  15        8.46        8.32      1.08 o 
   5   7  15        3.09        5.11      3.48 o 
   2   8  15       87.08      102.30      4.12 o 
   3   8  15        3.77        2.60      3.91 o 
   4   8  15       61.90       64.67      3.02 o 
  -2  -3  16        1.72        0.70      3.70 o 
  -1  -3  16        0.62        0.16      3.48 o 
   0  -3  16        4.63        0.70      2.70 o 
  -3  -2  16        5.77        5.99      3.81 o 
  -2  -2  16        5.49        3.78      1.00 o 
  -1  -2  16        5.69        3.58      3.38 o 
   0  -2  16        2.37       -3.58      3.58 o 
   1  -2  16       16.75       15.25      1.16 o 
   2  -2  16        8.99        5.54      4.09 o 
  -3  -1  16        0.42        4.15      3.30 o 
  -2  -1  16        7.45        4.30      3.36 o 
  -1  -1  16        0.00       -3.21      3.21 o 
   0  -1  16        0.38        0.45      3.10 o 
   1  -1  16        0.31        2.51      3.43 o 
   2  -1  16       28.02       27.74      1.28 o 
   3  -1  16        2.77        4.44      3.88 o 
  -4   0  16        0.70       -3.79      3.79 o 
  -3   0  16        0.70        4.09      3.36 o 
  -2   0  16        1.10        4.51      3.12 o 
  -1   0  16        6.34        4.33      3.51 o 
   0   0  16       36.52       35.17      1.42 o 
   1   0  16        9.34        9.17      1.08 o 
   2   0  16        1.90        2.52      1.00 o 
   3   0  16        0.16        2.42      3.40 o 
   4   0  16        0.00       -2.58      3.81 o 
  -4   1  16       10.56       10.42      1.14 o 
  -3   1  16        0.10        2.79      3.20 o 
  -2   1  16       26.82       27.57      1.21 o 
   0   1  16        4.51        5.25      0.94 o 
   1   1  16       40.04       41.29      1.67 o 
   2   1  16       43.97       46.60      2.18 o 
   3   1  16        1.81        1.09      3.43 o 
   4   1  16        0.16        0.99      3.52 o 
  -3   2  16       20.62       25.26      1.19 o 
  -2   2  16       16.23       14.25      1.09 o 
  -1   2  16        9.15        9.45      0.99 o 
   0   2  16       12.55       10.71      0.70 o 
   1   2  16        6.73       -0.90      3.64 o 
   2   2  16       13.30       13.34      1.05 o 
   3   2  16       12.48       13.05      1.11 o 
   4   2  16        0.89        4.96      3.55 o 
   5   2  16        0.02       -3.64      3.64 o 
  -3   3  16       19.16       22.81      1.18 o 
  -2   3  16       77.06       80.97      3.77 o 
  -1   3  16       14.12       13.78      1.03 o 
   0   3  16       22.81       26.96      2.91 o 
   1   3  16        0.65        3.00      3.02 o 
   2   3  16        1.07        3.78      3.03 o 
   3   3  16       29.10       26.17      1.21 o 
   4   3  16        0.51       -1.73      3.39 o 
   5   3  16        2.67        3.02      3.70 o 
  -2   4  16        0.72        0.00      3.33 o 
  -1   4  16       12.16        6.48      3.67 o 
   0   4  16       25.34       25.79      0.80 o 
   1   4  16        9.47        9.05      1.03 o 
   2   4  16       26.75       26.59      1.18 o 
   3   4  16        0.01        0.15      3.20 o 
   4   4  16        1.07        3.49      3.43 o 
   5   4  16       18.69       18.71      1.19 o 
  -1   5  16       11.52       13.37      1.09 o 
   0   5  16       20.71       21.24      0.80 o 
   1   5  16       31.17       37.19      1.54 o 
   2   5  16        1.54       -1.08      3.36 o 
   3   5  16        0.16        1.22      0.94 o 
   4   5  16       25.98       29.28      1.31 o 
   5   5  16       17.37       16.06      1.18 o 
   0   6  16       24.12       27.10      0.87 o 
   1   6  16       26.20       31.92      1.45 o 
   2   6  16        9.71        7.21      1.08 o 
   3   6  16        1.24       -0.66      3.55 o 
   4   6  16       13.60       17.03      1.14 o 
   5   6  16        9.38        7.84      1.15 o 
   2   7  16        7.07        6.75      1.11 o 
   3   7  16       32.81       38.67      1.63 o 
   4   7  16       12.06       13.20      1.14 o 
  -2  -1  17       13.12       11.75      1.15 o 
  -1  -1  17        1.10        3.05      3.67 o 
   0  -1  17        5.40        3.97      0.77 o 
   1  -1  17        9.63        9.29      1.13 o 
  -2   0  17        0.06       -3.51      3.51 o 
  -1   0  17        0.33       -0.49      3.40 o 
   0   0  17        5.30        5.87      1.00 o 
   1   0  17       26.81       26.54      1.27 o 
   2   0  17       20.05       21.67      1.21 o 
   3   0  17        9.16        2.28      4.29 o 
  -2   1  17        6.34        5.99      1.05 o 
  -1   1  17        2.30        4.52      3.48 o 
   0   1  17        1.24        0.63      2.35 o 
   1   1  17        2.76        4.00      3.40 o 
   2   1  17        4.38        4.90      3.61 o 
   3   1  17        1.33        0.93      1.08 o 
  -2   2  17        2.85        1.57      1.03 o 
  -1   2  17        0.03        1.96      3.34 o 
   0   2  17        1.68       -0.14      2.55 o 
   1   2  17        4.65        5.53      3.52 o 
   2   2  17        7.04       -0.16      3.70 o 
   3   2  17        3.35        4.45      3.46 o 
   4   2  17        0.78        1.21      3.70 o 
  -2   3  17        2.90        3.46      3.91 o 
  -1   3  17       36.05       40.35      1.76 o 
   0   3  17        7.47        8.37      1.79 o 
   1   3  17        7.67        6.05      1.02 o 
   2   3  17        1.88        3.21      0.96 o 
   3   3  17        0.10        6.06      3.33 o 
   4   3  17        0.07        1.03      3.67 o 
  -1   4  17        2.23        1.19      3.32 o 
   1   4  17       45.71       45.62      2.14 o 
   2   4  17       14.97       14.25      1.12 o 
   3   4  17       13.41       11.45      1.12 o 
   4   4  17       16.30       14.68      1.18 o 
   0   5  17        1.21        0.77      2.32 o 
   1   5  17        2.90        0.33      3.66 o 
   2   5  17        3.06        5.85      3.49 o 
   3   5  17        4.16        4.24      3.57 o 
   4   5  17        0.11        0.00      3.70 o 
   2   6  17       66.82       66.81      2.87 o 
   3   6  17        0.00       -0.34      3.54 o 
   0   1  18        7.57        7.70      0.80 o 
   1   1  18        2.37        3.82      3.75 o 
   0   2  18       28.80       27.33      0.96 o 
   1   2  18        2.06       -1.54      3.76 o 
   2   2  18        8.83        9.60      1.15 o 
   0   3  18       14.45       15.71      0.83 o 
   1   3  18        8.29        8.72      1.11 o 
   2   3  18        0.23        1.91      3.99 o 
   1   4  18       10.20        5.81      3.97 o 
   2   4  18        9.91       10.14      1.15 o 
                                                 
